# Supplementary material for: SEPTIN 7 INTERACTS WITH NUMB TO PRESERVE SARCOMERE STRUCTURAL ORGANIZATION AND MUSCLE CONTRACTILE FUNCTION
Source: bioRxiv. 2023 Nov 16:2023.05.11.540467. Preprint. [Version 5] doi: 10.1101/2023.05.11.540467 (PMC10350061; doi:10.1101/2023.05.11.540467)
Supplement: Supplement 2 [file media-2.xlsx]

## Sheet: Summary
UniProt Protein Accession	Uniprot ID	Protein	Peptides	Unique peptides	Sequence coverage [%]	Protein Score	Gene names	Keywords	Gene ontology	Catalytic activity	Pathway	Function	Tissue specificity	Subcellular location	Disease	LFQ intensity 1113_Control	LFQ intensity 1415_Control	LFQ intensity 1617_Control	LFQ intensity 1819_Control	LFQ intensity 520_Control	LFQ intensity 910_Control	LFQ intensity 67_Control	Control Mean Abundance	Control SD	Control CV	LFQ intensity 1113_Numb	LFQ intensity 1415_Numb	LFQ intensity 1617_Numb	LFQ intensity 1819_Numb	LFQ intensity 520_Numb	LFQ intensity 67_Numb	LFQ intensity 910_Numb	Numb Mean Abundance	Numb SD	Numb CV	Abundance Ratio (Numb/ Control)	P-value (Control vs. Numb) B-H correction	Control Count (Out of 7)	Numb Count (Out of 7)
Q9CQV8-2|1433B_MOUSE;Q9CQV8|1433B_MOUSE	1433B_MOUSE	14-3-3 protein beta/alpha	5	2	25	5.6823	Ywhab	3D-structure;Acetylation;Alternative initiation;Cytoplasm;Direct protein sequencing;Isopeptide bond;Nitration;Phosphoprotein;Reference proteome;Ubl conjugation	cytoplasm [GO:0005737]; cytosol [GO:0005829]; melanosome [GO:0042470]; nucleus [GO:0005634]; perinuclear region of cytoplasm [GO:0048471]; protein-containing complex [GO:0032991]; transcription repressor complex [GO:0017053]; enzyme binding [GO:0019899]; histone deacetylase binding [GO:0042826]; identical protein binding [GO:0042802]; phosphoprotein binding [GO:0051219]; phosphoserine residue bin…			Adapter protein implicated in the regulation of a large spectrum of both general and specialized signaling pathways. Binds to a large number of partners, usually by recognition of a phosphoserine or phosphothreonine motif. Binding generally results in the modulation of the activity of the binding partner. Negative regulator of osteogenesis. Blocks the nuclear translocation of the phosphorylated f…		Cytoplasm {ECO:0000250|UniProtKB:P31946}. Melanosome {ECO:0000250|UniProtKB:P31946}.				300410	47688	997470	2198700	3376300	1.38411e+06	1.39125e+06	1.00516			162960		1232600	1677300	1925900	1249690	779184	0.623502	0.902881	0.745219	5	4
P61982|1433G_MOUSE	1433G_MOUSE	14-3-3 protein gamma	10	6	40.5	25.795	Ywhag	Acetylation;Cytoplasm;Direct protein sequencing;Phosphoprotein;Reference proteome	cytosol [GO:0005829]; myelin sheath [GO:0043209]; presynapse [GO:0098793]; synapse [GO:0045202]; vesicle [GO:0031982]; actin binding [GO:0003779]; identical protein binding [GO:0042802]; insulin-like growth factor receptor binding [GO:0005159]; protein domain specific binding [GO:0019904]; protein kinase C binding [GO:0005080]; receptor tyrosine kinase binding [GO:0030971]; cellular response to i…			Adapter protein implicated in the regulation of a large spectrum of both general and specialized signaling pathways. Binds to a large number of partners, usually by recognition of a phosphoserine or phosphothreonine motif. Binding generally results in the modulation of the activity of the binding partner.		Cytoplasm {ECO:0000250}.				1140300		3127600	5892400	9935300	5023900	3.81027e+06	0.758428			748890		2713200	5193900	7486600	4.03565e+06	2.9327e+06	0.7267	0.80329	0.736001	4	4
O70456|1433S_MOUSE	1433S_MOUSE	14-3-3 protein sigma	4	2	14.9	3.7908	Sfn Mkrn3	Cytoplasm;Direct protein sequencing;Nucleus;Phosphoprotein;Reference proteome;Secreted;Ubl conjugation	cytoplasm [GO:0005737]; cytosol [GO:0005829]; extracellular region [GO:0005576]; nucleus [GO:0005634]; identical protein binding [GO:0042802]; phosphoprotein binding [GO:0051219]; protein kinase binding [GO:0019901]; establishment of skin barrier [GO:0061436]; intrinsic apoptotic signaling pathway in response to DNA damage [GO:0008630]; keratinization [GO:0031424]; keratinocyte development [GO:00…			Adapter protein implicated in the regulation of a large spectrum of both general and specialized signaling pathways. Binds to a large number of partners, usually by recognition of a phosphoserine or phosphothreonine motif. Binding generally results in the modulation of the activity of the binding partner. When bound to KRT17, regulates protein synthesis and epithelial cell growth by stimulating A…	Expressed in the basal layer of skin epithelium and in outer root sheath of hair follicle. {ECO:0000269|PubMed:16710422}.	Cytoplasm {ECO:0000269|PubMed:16710422}. Nucleus {ECO:0000269|PubMed:16710422}. Secreted {ECO:0000250}. Note=May be secreted by a non-classical secretory pathway. {ECO:0000250}.				1045500	164180	2436600	3705100	25586000	6587476	1.07058e+07	1.62517	130950		821540		10421000	14009000	3003500	5677198	6.19293e+06	1.09084	0.861817	0.977473	5	5
P63101|1433Z_MOUSE	1433Z_MOUSE	14-3-3 protein zeta/delta	10	8	45.7	38.606	Ywhaz	Acetylation;Cytoplasm;Direct protein sequencing;Phosphoprotein;Reference proteome	cell leading edge [GO:0031252]; cytosol [GO:0005829]; glutamatergic synapse [GO:0098978]; hippocampal mossy fiber to CA3 synapse [GO:0098686]; mast cell granule [GO:0042629]; melanosome [GO:0042470]; mitochondrion [GO:0005739]; nucleus [GO:0005634]; perinuclear region of cytoplasm [GO:0048471]; postsynaptic density [GO:0014069]; protein-containing complex [GO:0032991]; identical protein binding […			Adapter protein implicated in the regulation of a large spectrum of both general and specialized signaling pathways. Binds to a large number of partners, usually by recognition of a phosphoserine or phosphothreonine motif. Binding generally results in the modulation of the activity of the binding partner. Induces ARHGEF7 activity on RAC1 as well as lamellipodia and membrane ruffle formation (By s…		Cytoplasm. Melanosome. Note=Located to stage I to stage IV melanosomes. {ECO:0000250}.		353690	761400	800360	299800	5701900	6088600	29250000	6.17939e+06	1.04824e+07	1.69635		472380	1072000	738970	5641900	10764000	25630000	7.38654e+06	9.78922e+06	1.32528	1.19535	0.628957	7	6
Q76MZ3|2AAA_MOUSE;Q7TNP2|2AAB_MOUSE	2AAA_MOUSE	Serine/threonine-protein phosphatase 2A 65 kDa regulatory subunit A alpha isoform	6	6	14.1	16.922	Ppp2r1a	3D-structure;Acetylation;Cell membrane;Cell projection;Centromere;Chromosome;Chromosome partition;Cytoplasm;Membrane;Nucleus;Reference proteome;Repeat	chromosome, centromeric region [GO:0000775]; cytoplasm [GO:0005737]; cytosol [GO:0005829]; dendrite [GO:0030425]; glutamatergic synapse [GO:0098978]; lateral plasma membrane [GO:0016328]; nucleus [GO:0005634]; protein phosphatase type 2A complex [GO:0000159]; protein serine/threonine phosphatase complex [GO:0008287]; synapse [GO:0045202]; protein antigen binding [GO:1990405]; protein heterodimeri…			The PR65 subunit of protein phosphatase 2A serves as a scaffolding molecule to coordinate the assembly of the catalytic subunit and a variable regulatory B subunit (PubMed:10100624). Upon interaction with GNA12 promotes dephosphorylation of microtubule associated protein TAU/MAPT (By similarity). Required for proper chromosome segregation and for centromeric localization of SGO1 in mitosis (By si…		Cytoplasm {ECO:0000250|UniProtKB:Q32PI5}. Nucleus {ECO:0000250|UniProtKB:P30153}. Chromosome, centromere {ECO:0000250|UniProtKB:P30153}. Lateral cell membrane {ECO:0000250|UniProtKB:P30153}. Cell projection, dendrite {ECO:0000250|UniProtKB:P30153}. Note=Centromeric localization requires the presence of BUB1. {ECO:0000250|UniProtKB:P30153}.				1536200		3659900	2284500	15626000	5776650	6.62487e+06	1.14684			1332800		2225700	7491000	4357900	3851850	2.73797e+06	0.71082	0.666796	0.782885	4	4
P10852|4F2_MOUSE;P10852-2|4F2_MOUSE	4F2_MOUSE	4F2 cell-surface antigen heavy chain	13	13	29.8	63.093	Slc3a2 Mdu1	3D-structure;Alternative splicing;Amino-acid transport;Cell junction;Cell membrane;Direct protein sequencing;Disulfide bond;Glycoprotein;Isopeptide bond;Lysosome;Membrane;Phosphoprotein;Reference proteome;Signal-anchor;Transmembrane;Transmembrane helix;Transport;Ubl conjugation	amino acid transport complex [GO:1990184]; apical plasma membrane [GO:0016324]; apical pole of neuron [GO:0044225]; basolateral plasma membrane [GO:0016323]; cell surface [GO:0009986]; cytosol [GO:0005829]; integral component of membrane [GO:0016021]; lysosomal membrane [GO:0005765]; melanosome [GO:0042470]; neuronal cell body [GO:0043025]; nucleoplasm [GO:0005654]; plasma membrane [GO:0005886]; …			Component of several heterodimeric amino acid transporter complexes. The precise substrate specificity depends on the other subunit in the heterodimer (PubMed:9915839). The heterodimer with SLC3A2 functions as sodium-independent, high-affinity transporter that mediates uptake of large neutral amino acids such as phenylalanine, tyrosine, L-DOPA, leucine, histidine, methionine and tryptophan (PubMe…	Detected on the surface of embryonic epithelial cells in the epidermis, thymus, kidney, intestine, brain choroid plexus, and in retina. Detected in adult and embryonic brain, spleen, kidney, intestine and liver, and in adult testis (at protein level) (PubMed:9915839). Observed in all adult tissues tested with strongest expression in kidney, small intestine, spleen, thymus and liver (PubMed:991583…	Apical cell membrane {ECO:0000250|UniProtKB:P08195}. Cell membrane {ECO:0000269|PubMed:10574970, ECO:0000269|PubMed:9915839}; Single-pass type II membrane protein {ECO:0000250|UniProtKB:P08195}. Cell junction {ECO:0000269|PubMed:9915839}. Lysosome membrane {ECO:0000250|UniProtKB:P08195}. Melanosome {ECO:0000250|UniProtKB:P08195}. Note=Localized at the plasma membrane when associated with SLC7A5 o…		366090		805940		10032000	6001900	24872000	8415586	1.00244e+07	1.19117			741340		2327400	16461000	7224200	6688485	7.07523e+06	1.05782	0.794774	0.919368	5	4
Q7TMS5|ABCG2_MOUSE	ABCG2_MOUSE	Broad substrate specificity ATP-binding cassette transporter ABCG2	4	4	8.8	12.321	Abcg2 Abcp Bcrp1	ATP-binding;Cell membrane;Disulfide bond;Glycoprotein;Membrane;Mitochondrion;Nucleotide-binding;Phosphoprotein;Reference proteome;Translocase;Transmembrane;Transmembrane helix;Transport	apical plasma membrane [GO:0016324]; brush border membrane [GO:0031526]; external side of apical plasma membrane [GO:0098591]; integral component of membrane [GO:0016021]; membrane [GO:0016020]; membrane raft [GO:0045121]; mitochondrial membrane [GO:0031966]; nucleoplasm [GO:0005654]; nucleus [GO:0005634]; plasma membrane [GO:0005886]; amide transmembrane transporter activity [GO:0042887]; ATP bi…	Reaction=ATP + H(2)O + xenobiotic(Side 1) = ADP + phosphate + xenobiotic(Side 2).; EC=7.6.2.2; Evidence={ECO:0000269|PubMed:10485464, ECO:0000269|PubMed:12477054}; Reaction=ATP + H2O + riboflavin(in) = ADP + H(+) + phosphate + riboflavin(out); Xref=Rhea:RHEA:61352, ChEBI:CHEBI:15377, ChEBI:CHEBI:15378, ChEBI:CHEBI:30616, ChEBI:CHEBI:43474, ChEBI:CHEBI:57986, ChEBI:CHEBI:456216; Evidence={ECO:0000…		Broad substrate specificity ATP-dependent transporter of the ATP-binding cassette (ABC) family that actively extrudes a wide variety of physiological compounds, dietary toxins and xenobiotics from cells (PubMed:10485464, PubMed:12477054, PubMed:12429862, PubMed:17145775, PubMed:30042379). Involved in porphyrin homeostasis, mediating the export of protoporphyrin IX (PPIX) from both mitochondria to…	Highly expressed in kidney. Lower expression in liver, colon, heart, spleen, and placenta (PubMed:11036110). Expressed in mammary gland (PubMed:17145775). Expressed in intestinal villi and renal proximal tubules, hepatic bile canalicular membranes, and placental labyrinth cells (at protein level) (PubMed:12429862). {ECO:0000269|PubMed:11036110, ECO:0000269|PubMed:12429862, ECO:0000269|PubMed:1714…	Cell membrane {ECO:0000250|UniProtKB:Q9UNQ0}; Multi-pass membrane protein {ECO:0000255}. Apical cell membrane {ECO:0000269|PubMed:12429862}; Multi-pass membrane protein {ECO:0000255}. Mitochondrion membrane {ECO:0000250|UniProtKB:Q9UNQ0}; Multi-pass membrane protein {ECO:0000255}. Note=Enriched in membrane lipid rafts. {ECO:0000250|UniProtKB:Q9UNQ0}.				784290		2032200	1828000	7771200	3.10392e+06	3.15915e+06	1.01779			410430		1177800	5336800	1954600	2.21991e+06	2.17145e+06	0.978172	0.715194	0.617789	4	4
Q9WV35|ABEC2_MOUSE	ABEC2_MOUSE	C->U-editing enzyme APOBEC-2	4	4	24.6	10.174	Apobec2	3D-structure;Hydrolase;Metal-binding;Reference proteome;Zinc;mRNA processing	cytoplasm [GO:0005737]; nucleus [GO:0005634]; cytidine deaminase activity [GO:0004126]; identical protein binding [GO:0042802]; metal ion binding [GO:0046872]; RNA binding [GO:0003723]; cytidine to uridine editing [GO:0016554]; DNA demethylation [GO:0080111]; mRNA modification [GO:0016556]; mRNA processing [GO:0006397]	Reaction=cytidine(6666) in apoB mRNA + H(+) + H2O = NH4(+) + uridine(6666) in apoB mRNA; Xref=Rhea:RHEA:21772, Rhea:RHEA-COMP:13888, Rhea:RHEA-COMP:13889, ChEBI:CHEBI:15377, ChEBI:CHEBI:15378, ChEBI:CHEBI:28938, ChEBI:CHEBI:65315, ChEBI:CHEBI:82748; EC=3.5.4.36;		Probable C to U editing enzyme whose physiological substrate is not yet known. Does not display detectable apoB mRNA editing. Has a low intrinsic cytidine deaminase activity. May play a role in the epigenetic regulation of gene expression through the process of active DNA demethylation. {ECO:0000250|UniProtKB:Q9Y235}.	Expressed exclusively in heart and skeletal muscle. {ECO:0000269|PubMed:12859895}.					1914700		2058500	5609000	5908900	3872775	2.1822e+06	0.563471			592370		1134700	4638800	9586500	3.98809e+06	4.14079e+06	1.03829	1.02978	0.620907	4	4
Q8K4G5-2|ABLM1_MOUSE;Q8K4G5-4|ABLM1_MOUSE	ABLM1_MOUSE	Actin-binding LIM protein 1	50	1	76.6	257.36	Ablim1 Ablim Kiaa0059	Actin-binding;Alternative splicing;Coiled coil;Cytoplasm;Cytoskeleton;Isopeptide bond;LIM domain;Metal-binding;Phosphoprotein;Reference proteome;Repeat;Ubl conjugation;Zinc	actin cytoskeleton [GO:0015629]; cytoplasm [GO:0005737]; lamellipodium [GO:0030027]; postsynaptic density [GO:0014069]; stress fiber [GO:0001725]; actin binding [GO:0003779]; actin filament binding [GO:0051015]; metal ion binding [GO:0046872]; axon guidance [GO:0007411]; cilium assembly [GO:0060271]; cytoskeleton organization [GO:0007010]; lamellipodium assembly [GO:0030032]; positive regulation …			May act as scaffold protein (By similarity). May play a role in the development of the retina. Has been suggested to play a role in axon guidance. {ECO:0000250, ECO:0000269|PubMed:11163266, ECO:0000269|PubMed:12849746}.	Isoform 1 is detected in adult retina, where it is highly expressed in the ganglion layer. Detected in rod inner segment. Isoform 2 is highly expressed in adult retina, brain, kidney and heart. Isoform 3 is highly expressed in adult retina, brain, kidney, liver, skeletal muscle, spleen and heart. Detected in embryonic retina, brain, spinal cord, peripheral sensory ganglia and thymus. {ECO:0000269…	Cytoplasm {ECO:0000269|PubMed:9245787}. Cytoplasm, cytoskeleton {ECO:0000269|PubMed:9245787}. Note=In a striped pattern along the myofibril axis in cardiac myocytes. Associated with the cytoskeleton.		36588	41884	14168000	2322.1	44017000	47874000	65541000	2.45258e+07	2.74322e+07	1.1185	10009	70089	6961500	62166	55423000	70815000	87723000	3.15807e+07	3.84033e+07	1.21604	1.28765	0.862887	7	7
Q8BL65-5|ABLM2_MOUSE;Q8BL65-2|ABLM2_MOUSE;Q8BL65-3|ABLM2_MOUSE;Q8BL65|ABLM2_MOUSE;Q8BL65-4|ABLM2_MOUSE	ABLM2_MOUSE	Actin-binding LIM protein 2	8	8	20.9	22.318	Ablim2	Alternative splicing;Cytoplasm;LIM domain;Metal-binding;Phosphoprotein;Reference proteome;Repeat;Zinc	actin cytoskeleton [GO:0015629]; myofibril [GO:0030016]; actin filament binding [GO:0051015]; metal ion binding [GO:0046872]; actin cytoskeleton organization [GO:0030036]; lamellipodium assembly [GO:0030032]; positive regulation of transcription by RNA polymerase II [GO:0045944]; transcription, DNA-templated [GO:0006351]			May act as scaffold protein. May stimulate ABRA activity and ABRA-dependent SRF transcriptional activity.	Expressed in brain. Highly expressed in caudate/putamen, moderately expressed in the olfactory bulb. In the hippocampus, expressed in the CA1, CA2 and CA3 fields. In the cerebellum, expressed in Purkinje cells. {ECO:0000269|PubMed:17194709}.	Cytoplasm {ECO:0000269|PubMed:17194709}. Note=In skeletal muscle, sarcomeric or cosarcomeric localization.				1475600		2263000	2910500	2729300	2344600	640327	0.273107			859970		3071700	3088800	3653900	2.66859e+06	1.23572e+06	0.463061	1.13819	0.93947	4	4
Q69ZX8|ABLM3_MOUSE	ABLM3_MOUSE	Actin-binding LIM protein 3	6	6	11.1	21.094	Ablim3 Kiaa0843	Acetylation;Cytoplasm;LIM domain;Metal-binding;Methylation;Phosphoprotein;Reference proteome;Repeat;Zinc	actin cytoskeleton [GO:0015629]; cytoplasm [GO:0005737]; lamellipodium [GO:0030027]; stress fiber [GO:0001725]; actin filament binding [GO:0051015]; metal ion binding [GO:0046872]; actin cytoskeleton organization [GO:0030036]; cilium assembly [GO:0060271]; lamellipodium assembly [GO:0030032]; positive regulation of transcription by RNA polymerase II [GO:0045944]; transcription, DNA-templated [GO:…			May act as scaffold protein. May stimulate ABRA activity and ABRA-dependent SRF transcriptional activity.	Expressed in heart, brain, lung and liver. In the brain, highly expressed in the olfactory bulb. In the hippocampus, expressed selectively in the CA2 and CA3 fields. In the cerebellum, expressed in internal granular cells. {ECO:0000269|PubMed:17194709}.	Cytoplasm {ECO:0000250}.				935010		2237800	3846100	5673100	3.173e+06	2.04831e+06	0.645544			579750		2448600	2923700	6747600	3.17491e+06	2.58777e+06	0.815067	1.0006	0.855398	4	4
Q8BUZ1|ABRA_MOUSE	ABRA_MOUSE	Actin-binding Rho-activating protein	16	16	56	53.235	Abra	Actin-binding;Activator;Cytoplasm;Cytoskeleton;Phosphoprotein;Protein transport;Reference proteome;Transcription;Transcription regulation;Translocation;Transport	actin cytoskeleton [GO:0015629]; myofibril [GO:0030016]; plasma membrane [GO:0005886]; sarcomere [GO:0030017]; actin binding [GO:0003779]; positive regulation of DNA-binding transcription factor activity [GO:0051091]; positive regulation of Rho protein signal transduction [GO:0035025]; positive regulation of transcription by RNA polymerase II [GO:0045944]; positive regulation of transcription, DN…			Acts as an activator of serum response factor (SRF)-dependent transcription possibly by inducing nuclear translocation of MKL1 or MKL2 and through a mechanism requiring Rho-actin signaling. {ECO:0000269|PubMed:11983702, ECO:0000269|PubMed:15798203}.	Expressed specifically in heart and skeletal muscle. {ECO:0000269|PubMed:11983702}.	Cytoplasm, myofibril, sarcomere {ECO:0000250}. Cytoplasm, cytoskeleton {ECO:0000250}. Note=Localized to the I-band of the sarcomere and to a lesser extent to the sarcomeric structure between Z-lines. {ECO:0000250}.				5142500		5083100	8085700	9698700	7002500	2.27936e+06	0.325507		225040	3087000		3175400	4419100	11033000	4387908	4.02027e+06	0.916215	0.62662	0.236449	4	5
Q9CQR4|ACO13_MOUSE	ACO13_MOUSE	Acyl-coenzyme A thioesterase 13	4	4	34.3	11.325	Acot13 Them2	3D-structure;Acetylation;Cytoplasm;Cytoskeleton;Hydrolase;Mitochondrion;Nucleus;Reference proteome	cytosol [GO:0005829]; mitochondrion [GO:0005739]; nucleus [GO:0005634]; spindle [GO:0005819]; acyl-CoA hydrolase activity [GO:0047617]; negative regulation of cold-induced thermogenesis [GO:0120163]; protein homotetramerization [GO:0051289]	Reaction=an acyl-CoA + H2O = a fatty acid + CoA + H(+); Xref=Rhea:RHEA:16781, ChEBI:CHEBI:15377, ChEBI:CHEBI:15378, ChEBI:CHEBI:28868, ChEBI:CHEBI:57287, ChEBI:CHEBI:58342; Evidence={ECO:0000269|PubMed:19405909};PhysiologicalDirection=left-to-right; Xref=Rhea:RHEA:16782; Evidence={ECO:0000303|PubMed:19405909}; Reaction=decanoyl-CoA + H2O = CoA + decanoate + H(+); Xref=Rhea:RHEA:40059, ChEBI:CHEBI…		Catalyzes the hydrolysis of acyl-CoAs to the free fatty acid and coenzyme A (CoASH), providing the potential to regulate intracellular levels of acyl-CoAs, free fatty acids and CoASH (PubMed:19405909). Has acyl-CoA thioesterase activity towards medium (C12) and long-chain (C18) fatty acyl-CoA substrates (PubMed:19405909). Can also hydrolyze 3-hydroxyphenylacetyl-CoA and 3,4-dihydroxyphenylacetyl-…	Highly expressed in the kidney and moderately in the heart, liver, brain, small and large intestine. Also expressed in brown adipose tissue. {ECO:0000269|PubMed:17045243, ECO:0000269|PubMed:17704541, ECO:0000269|PubMed:19405909, ECO:0000269|PubMed:22345407}.	Cytoplasm, cytosol {ECO:0000269|PubMed:17045243, ECO:0000269|PubMed:17704541, ECO:0000269|PubMed:19405909}. Mitochondrion {ECO:0000269|PubMed:19405909}. Nucleus {ECO:0000269|PubMed:17045243, ECO:0000269|PubMed:17704541}. Cytoplasm, cytoskeleton, spindle {ECO:0000269|PubMed:17045243}. Note=During interphase, found both in the nucleus and in the cytoplasm. At mitosis, localizes to the spindle. Colo…			1403700	2774500	590770	3525100	9850500	5644300	3.96481e+06	3.37685e+06	0.851706		1964200	2104400		4187600	5042700	11042000	4868180	3.69734e+06	0.759491	1.22785	0.522979	6	5
Q9R0X4|ACOT9_MOUSE;Q32MW3|ACO10_MOUSE	ACOT9_MOUSE	Acyl-coenzyme A thioesterase 9, mitochondrial	23	23	52.4	97.502	Acot9 Acate2	Acetylation;Direct protein sequencing;Hydrolase;Mitochondrion;Reference proteome;Repeat;Serine esterase;Transit peptide	mitochondrion [GO:0005739]; acetyl-CoA hydrolase activity [GO:0003986]; acyl-CoA hydrolase activity [GO:0047617]; carboxylic ester hydrolase activity [GO:0052689]; acyl-CoA metabolic process [GO:0006637]			Acyl-CoA thioesterases are a group of enzymes that catalyze the hydrolysis of acyl-CoAs to the free fatty acid and coenzyme A (CoASH), providing the potential to regulate intracellular levels of acyl-CoAs, free fatty acids and CoASH. Active on long chain acyl-CoAs.		Mitochondrion {ECO:0000305|PubMed:10383425}.		301440	5058900	58167000	107670	4408000	5170600	3570900	1.09692e+07	2.09195e+07	1.90711	2465600	11309000	20904000	67741	3393700	3892500	5499000	6.79022e+06	7.13107e+06	1.0502	0.619025	0.861688	7	7
P62737|ACTA_MOUSE;P63268|ACTH_MOUSE	ACTA_MOUSE	Actin, aortic smooth muscle	56	3	93.4	286.63	Acta2 Actsa Actvs	ATP-binding;Acetylation;Cytoplasm;Cytoskeleton;Direct protein sequencing;Methylation;Muscle protein;Nucleotide-binding;Oxidation;Reference proteome	actin cytoskeleton [GO:0015629]; cell body [GO:0044297]; cytoplasm [GO:0005737]; cytoskeleton [GO:0005856]; dynactin complex [GO:0005869]; filopodium [GO:0030175]; lamellipodium [GO:0030027]; smooth muscle contractile fiber [GO:0030485]; stress fiber [GO:0001725]; ATP binding [GO:0005524]; protein kinase binding [GO:0019901]; glomerular mesangial cell development [GO:0072144]; mesenchyme migratio…			Actins are highly conserved proteins that are involved in various types of cell motility and are ubiquitously expressed in all eukaryotic cells.		Cytoplasm, cytoskeleton.		83491000	64684000	706290000	6205600	569950000	2141200000	1763000000	7.62117e+08	8.62364e+08	1.13154	8912700	7712200	259920000	36304000	866650000	1831100000	4876100000	1.12667e+09	1.78249e+09	1.58209	1.47834	0.798074	7	7
P60710|ACTB_MOUSE	ACTB_MOUSE	Actin, cytoplasmic 1	52	3	85.6	323.31	Actb	ATP-binding;Acetylation;Cytoplasm;Cytoskeleton;Direct protein sequencing;Methylation;Nucleotide-binding;Nucleus;Oxidation;Reference proteome;Ubl conjugation	actin cytoskeleton [GO:0015629]; actin filament [GO:0005884]; adherens junction [GO:0005912]; apical junction complex [GO:0043296]; axon [GO:0030424]; cell-cell junction [GO:0005911]; cortical cytoskeleton [GO:0030863]; cytoplasm [GO:0005737]; cytoplasmic ribonucleoprotein granule [GO:0036464]; cytoskeleton [GO:0005856]; cytosol [GO:0005829]; dense body [GO:0097433]; focal adhesion [GO:0005925]; …			Actin is a highly conserved protein that polymerizes to produce filaments that form cross-linked networks in the cytoplasm of cells (By similarity). Actin exists in both monomeric (G-actin) and polymeric (F-actin) forms, both forms playing key functions, such as cell motility and contraction (By similarity). In addition to their role in the cytoplasmic cytoskeleton, G- and F-actin also localize i…	Expressed in the epididymis (at protein level) (PubMed:30659401). Expressed in the kidney (at protein level) (PubMed:31605441). {ECO:0000269|PubMed:30659401, ECO:0000269|PubMed:31605441}.	Cytoplasm, cytoskeleton. Nucleus {ECO:0000269|PubMed:23558171, ECO:0000269|PubMed:25759381}. Note=Localized in cytoplasmic mRNP granules containing untranslated mRNAs. {ECO:0000250|UniProtKB:P60709}.		56890000	85125000	3948000000	43782000	3969900000	14878000000	12457000000	5062671000	6.17085e+09	1.21889	44880000	120950000	1520200000	105680000	5002100000	9911600000	19336000000	5.14877e+09	7.23316e+09	1.40483	1.01701	0.974879	7	7
Q8BFZ3|ACTBL_MOUSE	ACTBL_MOUSE	Beta-actin-like protein 2	14	2	35.6	11.198	Actbl2	ATP-binding;Cytoplasm;Cytoskeleton;Nucleotide-binding;Oxidation;Reference proteome	actin filament [GO:0005884]; axon [GO:0030424]; cytoplasm [GO:0005737]; glutamatergic synapse [GO:0098978]; membrane [GO:0016020]; NuA4 histone acetyltransferase complex [GO:0035267]; synapse [GO:0045202]; ATP binding [GO:0005524]; protein kinase binding [GO:0019901]; structural constituent of postsynaptic actin cytoskeleton [GO:0098973]; axonogenesis [GO:0007409]; cell motility [GO:0048870]			Actins are highly conserved proteins that are involved in various types of cell motility and are ubiquitously expressed in all eukaryotic cells. {ECO:0000250}.		Cytoplasm, cytoskeleton {ECO:0000250}.				10144000		7672200	37068000	32357000	21810300	1.50557e+07	0.6903			2870000		5567500	37762000	54843000	25260625	2.53019e+07	1.00163	1.1582	0.763354	4	4
P63260|ACTG_MOUSE	ACTG_MOUSE	Actin, cytoplasmic 2	52	2	85.6	169.21	Actg1 Actg	ATP-binding;Acetylation;Cytoplasm;Cytoskeleton;Direct protein sequencing;Methylation;Nucleotide-binding;Oxidation;Reference proteome	actin cytoskeleton [GO:0015629]; actin filament [GO:0005884]; apical junction complex [GO:0043296]; apical part of cell [GO:0045177]; basal body patch [GO:0120220]; cell-cell junction [GO:0005911]; costamere [GO:0043034]; cytosol [GO:0005829]; dense body [GO:0097433]; extracellular exosome [GO:0070062]; filamentous actin [GO:0031941]; focal adhesion [GO:0005925]; myelin sheath [GO:0043209]; myofi…			Actins are highly conserved proteins that are involved in various types of cell motility and are ubiquitously expressed in all eukaryotic cells. {ECO:0000250|UniProtKB:P63261}.		Cytoplasm, cytoskeleton {ECO:0000250|UniProtKB:P63261}.		46669000	144340000	501690000	20043000	941400000	1787700000	1636100000	7.2542e+08	7.47261e+08	1.03011	16561000	140610000	659710000	33728000	949590000	2235900000	4009300000	1.14934e+09	1.48239e+09	1.28977	1.58438	0.907739	7	7
Q7TPR4|ACTN1_MOUSE	ACTN1_MOUSE	Alpha-actinin-1	78	43	77.6	323.31	Actn1	3D-structure;Acetylation;Actin-binding;Calcium;Cell junction;Cell membrane;Cell projection;Cytoplasm;Cytoskeleton;Membrane;Metal-binding;Phosphoprotein;Reference proteome;Repeat	actin filament [GO:0005884]; brush border [GO:0005903]; cell junction [GO:0030054]; cell projection [GO:0042995]; cell-cell junction [GO:0005911]; cortical cytoskeleton [GO:0030863]; cytoplasm [GO:0005737]; cytoskeleton [GO:0005856]; dendritic spine [GO:0043197]; dense core granule membrane [GO:0032127]; fascia adherens [GO:0005916]; focal adhesion [GO:0005925]; glutamatergic synapse [GO:0098978]…			F-actin cross-linking protein which is thought to anchor actin to a variety of intracellular structures. This is a bundling protein (By similarity). {ECO:0000250}.		Cytoplasm, cytoskeleton {ECO:0000269|PubMed:23100251}. Cytoplasm, myofibril, sarcomere, Z line {ECO:0000269|PubMed:11114196}. Cell membrane {ECO:0000250|UniProtKB:Q9Z1P2}. Cell junction {ECO:0000250|UniProtKB:Q9Z1P2}. Cell projection, ruffle {ECO:0000269|PubMed:17298598}. Note=Colocalizes with MYOZ2 and PPP3CA at the Z-line of heart and skeletal muscle (PubMed:11114196). Colocalizes with PSD in m…		1121100	186040	21506000	277510	66894000	126250000	271030000	6.96092e+07	1.00347e+08	1.44157	59132	621150	9209400	1450000	56560000	170840000	144090000	5.469e+07	7.33685e+07	1.34154	0.785671	0.901624	7	7
Q9JI91|ACTN2_MOUSE	ACTN2_MOUSE	Alpha-actinin-2	76	48	76.2	323.31	Actn2	Actin-binding;Calcium;Cytoplasm;Metal-binding;Phosphoprotein;Reference proteome;Repeat;Ubl conjugation	cortical actin cytoskeleton [GO:0030864]; filopodium [GO:0030175]; focal adhesion [GO:0005925]; glutamatergic synapse [GO:0098978]; postsynaptic density membrane [GO:0098839]; postsynaptic density, intracellular component [GO:0099092]; sarcomere [GO:0030017]; striated muscle thin filament [GO:0005865]; Z disc [GO:0030018]; actin filament binding [GO:0051015]; calcium ion binding [GO:0005509]; cyt…			F-actin cross-linking protein which is thought to anchor actin to a variety of intracellular structures. This is a bundling protein (By similarity). {ECO:0000250}.		Cytoplasm, myofibril, sarcomere, Z line {ECO:0000269|PubMed:19932097}. Note=Colocalizes with MYOZ1 and FLNC at the Z-lines of skeletal muscle.		25523	4259.7	5075500	11178	33309000	67828000	120490000	3.23919e+07	4.63844e+07	1.43197	1353.2	20808	527470	114690	16536000	71263000	76849000	2.3616e+07	3.50093e+07	1.48244	0.729072	0.88586	7	7
O88990|ACTN3_MOUSE	ACTN3_MOUSE	Alpha-actinin-3	93	71	81.2	323.31	Actn3	Acetylation;Actin-binding;Calcium;Metal-binding;Reference proteome;Repeat	brush border [GO:0005903]; sarcomere [GO:0030017]; striated muscle thin filament [GO:0005865]; Z disc [GO:0030018]; actin filament binding [GO:0051015]; calcium ion binding [GO:0005509]; protein-macromolecule adaptor activity [GO:0030674]; bone morphogenesis [GO:0060349]; muscle contraction [GO:0006936]; negative regulation of calcineurin-NFAT signaling cascade [GO:0070885]; negative regulation o…			F-actin cross-linking protein which is thought to anchor actin to a variety of intracellular structures. This is a bundling protein (By similarity). {ECO:0000250}.				3855600	2619600	42454000	1656700	101590000	185820000	333300000	9.58994e+07	1.24759e+08	1.30093	949480	2462700	17104000	7495600	89267000	238190000	273120000	8.97984e+07	1.17762e+08	1.3114	0.936381	0.911223	7	7
P57780|ACTN4_MOUSE	ACTN4_MOUSE	Alpha-actinin-4	71	41	72.3	323.31	Actn4	Acetylation;Actin-binding;Calcium;Cell junction;Cytoplasm;Cytoskeleton;Direct protein sequencing;Metal-binding;Nucleus;Phosphoprotein;Protein transport;Reference proteome;Repeat;Transport	cell-cell junction [GO:0005911]; cortical cytoskeleton [GO:0030863]; cytoplasm [GO:0005737]; cytosol [GO:0005829]; neuron projection [GO:0043005]; nuclear body [GO:0016604]; nucleus [GO:0005634]; perinuclear region of cytoplasm [GO:0048471]; protein-containing complex [GO:0032991]; pseudopodium [GO:0031143]; ribonucleoprotein complex [GO:1990904]; stress fiber [GO:0001725]; Z disc [GO:0030018]; a…			F-actin cross-linking protein which is thought to anchor actin to a variety of intracellular structures. This is a bundling protein. Probably involved in vesicular trafficking via its association with the CART complex. The CART complex is necessary for efficient transferrin receptor recycling but not for EGFR degradation (By similarity). Involved in tight junction assembly in epithelial cells pro…		Nucleus {ECO:0000250|UniProtKB:O43707}. Cytoplasm {ECO:0000250|UniProtKB:O43707}. Cell junction {ECO:0000269|PubMed:18332111}. Cytoplasm, cytoskeleton, stress fiber {ECO:0000250|UniProtKB:O43707}. Note=Localized in cytoplasmic mRNP granules containing untranslated mRNAs. {ECO:0000250|UniProtKB:O43707}.		97954	10838	3106400	58031	21600000	24434000	83277000	1.89406e+07	3.02685e+07	1.59807	4086.5	210470	1834400	146710	16934000	55404000	42773000	1.67581e+07	2.31786e+07	1.38313	0.884771	0.994099	7	7
P68134|ACTS_MOUSE	ACTS_MOUSE	Actin, alpha skeletal muscle	57	5	93.1	323.31	Acta1 Acta	3D-structure;ATP-binding;Acetylation;Cytoplasm;Cytoskeleton;Methylation;Muscle protein;Nucleotide-binding;Oxidation;Reference proteome	actin cytoskeleton [GO:0015629]; actin filament [GO:0005884]; cell body [GO:0044297]; cytoplasm [GO:0005737]; dynactin complex [GO:0005869]; filopodium [GO:0030175]; lamellipodium [GO:0030027]; protein-containing complex [GO:0032991]; sarcomere [GO:0030017]; stress fiber [GO:0001725]; striated muscle thin filament [GO:0005865]; ATP binding [GO:0005524]; cellular response to organonitrogen compoun…			Actins are highly conserved proteins that are involved in various types of cell motility and are ubiquitously expressed in all eukaryotic cells.		Cytoplasm, cytoskeleton.		128360000	200370000	8962700000	64822000	9416400000	22917000000	17805000000	8499236000	9.17975e+09	1.08007	108100000	242210000	4657600000	139280000	10762000000	14913000000	23282000000	7729170000	8.98028e+09	1.16187	0.909396	0.991539	7	7
Q60994|ADIPO_MOUSE	ADIPO_MOUSE	Adiponectin	2	2	9.7	4.706	Adipoq Acdc Acrp30 Apm1	3D-structure;Collagen;Direct protein sequencing;Disulfide bond;Glycoprotein;Hormone;Hydroxylation;Reference proteome;Repeat;Secreted;Signal	cell periphery [GO:0071944]; cell surface [GO:0009986]; collagen trimer [GO:0005581]; endoplasmic reticulum [GO:0005783]; extracellular space [GO:0005615]; perinuclear region of cytoplasm [GO:0048471]; protein-containing complex [GO:0032991]; hormone activity [GO:0005179]; identical protein binding [GO:0042802]; protein homodimerization activity [GO:0042803]; sialic acid binding [GO:0033691]; sig…			Important adipokine involved in the control of fat metabolism and insulin sensitivity, with direct anti-diabetic, anti-atherogenic and anti-inflammatory activities. Stimulates AMPK phosphorylation and activation in the liver and the skeletal muscle, enhancing glucose utilization and fatty-acid combustion. Antagonizes TNF-alpha by negatively regulating its expression in various tissues such as liv…	Synthesized exclusively by adipocytes and secreted into plasma.	Secreted {ECO:0000269|PubMed:23209641}.		1012200		6623100		1758200	1739500	3595500	2945700	2.26655e+06	0.769444	351520	1887500	2953400		1328400	1812900	2533700	1.81124e+06	916102	0.505788	0.614875	0.352032	5	6
P48962|ADT1_MOUSE	ADT1_MOUSE	ADP/ATP translocase 1	27	15	67.8	157.34	Slc25a4 Anc1 Ant1	Acetylation;Direct protein sequencing;Membrane;Methylation;Mitochondrion;Mitochondrion inner membrane;Phosphoprotein;Reference proteome;Repeat;S-nitrosylation;Transmembrane;Transmembrane helix;Transport	integral component of mitochondrial membrane [GO:0032592]; membrane raft [GO:0045121]; mitochondrial inner membrane [GO:0005743]; mitochondrial outer membrane [GO:0005741]; mitochondrion [GO:0005739]; myelin sheath [GO:0043209]; ATP transmembrane transporter activity [GO:0005347]; enzyme binding [GO:0019899]; ADP transport [GO:0015866]; apoptotic mitochondrial changes [GO:0008637]; negative regul…			Involved in mitochondrial ADP/ATP transport. Catalyzes the exchange of cytoplasmic ADP with mitochondrial ATP across the mitochondrial inner membrane. {ECO:0000250|UniProtKB:P12235}.		Mitochondrion inner membrane; Multi-pass membrane protein. Note=The complex formed with ARL2BP, ARL2 and SLC25A4 is expressed in mitochondria.		1708800	161970	11448000	368070	88254000	130180000	553240000	1.12194e+08	2.01176e+08	1.7931	96104	99483	8948200	1613900	39207000	360110000	114660000	7.49621e+07	1.32357e+08	1.76566	0.668145	0.775256	7	7
P51881|ADT2_MOUSE	ADT2_MOUSE	ADP/ATP translocase 2	25	13	64.1	79.859	Slc25a5 Ant2	Acetylation;Chromosome partition;Direct protein sequencing;Membrane;Methylation;Mitochondrion;Mitochondrion inner membrane;Phosphoprotein;Reference proteome;Repeat;Transmembrane;Transmembrane helix;Transport	integral component of membrane [GO:0016021]; membrane raft [GO:0045121]; mitochondrial inner membrane [GO:0005743]; mitochondrial nucleoid [GO:0042645]; mitochondrion [GO:0005739]; MMXD complex [GO:0071817]; myelin sheath [GO:0043209]; adenine nucleotide transmembrane transporter activity [GO:0000295]; ATP transmembrane transporter activity [GO:0005347]; ubiquitin protein ligase binding [GO:00316…			Catalyzes the exchange of cytoplasmic ADP with mitochondrial ATP across the mitochondrial inner membrane. As part of the mitotic spindle-associated MMXD complex it may play a role in chromosome segregation (By similarity). {ECO:0000250}.		Mitochondrion inner membrane; Multi-pass membrane protein.		1206200	25161	6414500	313720	46100000	53945000	308810000	5.95449e+07	1.12266e+08	1.88541		328090	3485700	1577500	18725000	164700000	51747000	4.00939e+07	6.40689e+07	1.59797	0.673338	0.735309	7	6
Q8JZQ2|AFG32_MOUSE;Q8C8R3|ANK2_MOUSE;Q8C8R3-2|ANK2_MOUSE;Q8C8R3-4|ANK2_MOUSE	AFG32_MOUSE	AFG3-like protein 2	14	14	23.3	43.919	Afg3l2	ATP-binding;Direct protein sequencing;Disease mutation;Hydrolase;Membrane;Metal-binding;Metalloprotease;Mitochondrion;Mitochondrion inner membrane;Nucleotide-binding;Protease;Reference proteome;Transit peptide;Transmembrane;Transmembrane helix;Zinc	m-AAA complex [GO:0005745]; mitochondrial inner membrane [GO:0005743]; mitochondrion [GO:0005739]; ATP binding [GO:0005524]; metalloendopeptidase activity [GO:0004222]; metallopeptidase activity [GO:0008237]; zinc ion binding [GO:0008270]; axonogenesis [GO:0007409]; calcium import into the mitochondrion [GO:0036444]; cristae formation [GO:0042407]; membrane protein proteolysis [GO:0033619]; mitoc…			ATP-dependent protease which is essential for axonal and neuron development (PubMed:18337413, PubMed:27642048). In neurons, mediates degradation of SMDT1/EMRE before its assembly with the uniporter complex, limiting the availability of SMDT1/EMRE for MCU assembly and promoting efficient assembly of gatekeeper subunits with MCU (By similarity). Required for the maturation of paraplegin (SPG7) afte…	Highly expressed in the cerebellar Purkinje cells. {ECO:0000269|PubMed:20208537}.	Mitochondrion inner membrane {ECO:0000269|PubMed:19656850, ECO:0000269|PubMed:24856930}; Multi-pass membrane protein {ECO:0000255}.	Note=Defects in Afg3l2 are the cause of the paralyze (par) phenotype, a spontaneous mutant strain. Par mice have a normal appearance and fertility but are significantly smaller than their littermates at 1 week of age and display a rapidly progressive loss of motor function in all limbs by 12-14 days. As the disease progresses, they lose the ability to support their own weight or turn themselves o…			167340		1827700	815320	20579000	5847340	9.84485e+06	1.68365			200350		747360	5799500	686690	1858475	2.63873e+06	1.41984	0.317833	0.675048	4	4
Q9Z0X1|AIFM1_MOUSE;Q9Z0X1-2|AIFM1_MOUSE	AIFM1_MOUSE	Apoptosis-inducing factor 1, mitochondrial	20	20	38.4	134.79	Aifm1 Aif Pdcd8	3D-structure;Acetylation;Alternative splicing;Apoptosis;Cytoplasm;DNA-binding;Direct protein sequencing;FAD;Flavoprotein;Isopeptide bond;Membrane;Mitochondrion;Mitochondrion inner membrane;NAD;Nucleus;Oxidoreductase;Phosphoprotein;Reference proteome;Transit peptide;Ubl conjugation	cytoplasm [GO:0005737]; cytosol [GO:0005829]; mitochondrial inner membrane [GO:0005743]; mitochondrial intermembrane space [GO:0005758]; mitochondrial outer membrane [GO:0005741]; mitochondrion [GO:0005739]; nucleus [GO:0005634]; perinuclear region of cytoplasm [GO:0048471]; DNA binding [GO:0003677]; electron-transferring-flavoprotein dehydrogenase activity [GO:0004174]; FAD binding [GO:0071949];…	Reaction=A + H(+) + NADH = AH2 + NAD(+); Xref=Rhea:RHEA:11356, ChEBI:CHEBI:13193, ChEBI:CHEBI:15378, ChEBI:CHEBI:17499, ChEBI:CHEBI:57540, ChEBI:CHEBI:57945; Evidence={ECO:0000269|PubMed:19447115}; [Isoform 2]: Reaction=A + H(+) + NADH = AH2 + NAD(+); Xref=Rhea:RHEA:11356, ChEBI:CHEBI:13193, ChEBI:CHEBI:15378, ChEBI:CHEBI:17499, ChEBI:CHEBI:57540, ChEBI:CHEBI:57945; Evidence={ECO:0000250|UniProtK…		Functions both as NADH oxidoreductase and as regulator of apoptosis (By similarity). In response to apoptotic stimuli, it is released from the mitochondrion intermembrane space into the cytosol and to the nucleus, where it functions as a proapoptotic factor in a caspase-independent pathway. The soluble form (AIFsol) found in the nucleus induces 'parthanatos' i.e. caspase-independent fragmentation…	[Isoform 2]: Expressed in liver (at protein level). {ECO:0000269|PubMed:16644725}.	Mitochondrion intermembrane space {ECO:0000269|PubMed:9989411}. Mitochondrion inner membrane {ECO:0000250|UniProtKB:O95831}. Cytoplasm {ECO:0000250|UniProtKB:O95831}. Nucleus {ECO:0000250|UniProtKB:O95831}. Cytoplasm, perinuclear region {ECO:0000250|UniProtKB:O95831}. Note=Proteolytic cleavage during or just after translocation into the mitochondrial intermembrane space (IMS) results in the forma…				3866200		5576900	11877000	33368000	13672025	1.3575e+07	0.992901			987200		4072600	25951000	16763000	11943450	1.15676e+07	0.968532	0.873568	0.66825	4	4
P31230|AIMP1_MOUSE	AIMP1_MOUSE	Aminoacyl tRNA synthase complex-interacting multifunctional protein 1	7	7	42.9	18.357	Aimp1 Emap2 Scye1	Acetylation;Angiogenesis;Apoptosis;Cytokine;Cytoplasm;Direct protein sequencing;Endoplasmic reticulum;Golgi apparatus;Inflammatory response;Nucleus;Phosphoprotein;Protein biosynthesis;RNA-binding;Reference proteome;Secreted;tRNA-binding	aminoacyl-tRNA synthetase multienzyme complex [GO:0017101]; cell surface [GO:0009986]; cytosol [GO:0005829]; endoplasmic reticulum [GO:0005783]; extracellular space [GO:0005615]; Golgi apparatus [GO:0005794]; nucleus [GO:0005634]; cytokine activity [GO:0005125]; GTPase binding [GO:0051020]; protein homodimerization activity [GO:0042803]; tRNA binding [GO:0000049]; angiogenesis [GO:0001525]; apopt…			Non-catalytic component of the multisynthase complex (PubMed:12060739). Stimulates the catalytic activity of cytoplasmic arginyl-tRNA synthase (By similarity). Binds tRNA. Possesses inflammatory cytokine activity (PubMed:1400342, PubMed:7545917). Negatively regulates TGF-beta signaling through stabilization of SMURF2 by binding to SMURF2 and inhibiting its SMAD7-mediated degradation (PubMed:18448…	Highly expressed in salivary glands and pancreatic alpha cells in the adult (at protein level) (PubMed:17001013). In the embryo, expressed primarily at sites of tissue remodeling such as ganglia, developing bones and teeth (PubMed:9770485). {ECO:0000269|PubMed:17001013, ECO:0000269|PubMed:9770485}.	Nucleus {ECO:0000250|UniProtKB:Q12904}. Cytoplasm, cytosol {ECO:0000250|UniProtKB:Q12904}. Secreted {ECO:0000269|PubMed:17001013, ECO:0000269|PubMed:9770485}. Endoplasmic reticulum {ECO:0000269|PubMed:17525271}. Golgi apparatus {ECO:0000269|PubMed:17525271}. Note=Enriched in secretory vesicles of pancreatic alpha cells and secreted from the pancreas in response to low glucose levels (PubMed:17001…		22840	63594	807080	42848	2503600	5863200	4800100	2.01475e+06	2.44708e+06	1.21458		182190	889780		8685300	2971300	5579000	3661514	3.50641e+06	0.957641	1.81735	0.266618	7	5
Q80VQ0|AL3B1_MOUSE;J3QMK6|AL3B3_MOUSE;E9Q3E1|AL3B2_MOUSE	AL3B1_MOUSE	Aldehyde dehydrogenase family 3 member B1	15	15	39.5	48.034	Aldh3b1 Aldh7	Acetylation;Cell membrane;Lipoprotein;Membrane;Methylation;NAD;Oxidoreductase;Palmitate;Prenylation;Reference proteome	cytoplasm [GO:0005737]; cytosol [GO:0005829]; plasma membrane [GO:0005886]; 3-chloroallyl aldehyde dehydrogenase activity [GO:0004028]; aldehyde dehydrogenase (NAD+) activity [GO:0004029]; aldehyde dehydrogenase [NAD(P)+] activity [GO:0004030]; benzaldehyde dehydrogenase (NAD+) activity [GO:0018479]; benzaldehyde dehydrogenase (NADP+) activity [GO:0018477]; aldehyde catabolic process [GO:0046185]…	Reaction=an aldehyde + H2O + NAD(+) = a carboxylate + 2 H(+) + NADH; Xref=Rhea:RHEA:16185, ChEBI:CHEBI:15377, ChEBI:CHEBI:15378, ChEBI:CHEBI:17478, ChEBI:CHEBI:29067, ChEBI:CHEBI:57540, ChEBI:CHEBI:57945; EC=1.2.1.5; Evidence={ECO:0000269|PubMed:25286108}; Reaction=an aldehyde + H2O + NADP(+) = a carboxylate + 2 H(+) + NADPH; Xref=Rhea:RHEA:11888, ChEBI:CHEBI:15377, ChEBI:CHEBI:15378, ChEBI:CHEBI…	PATHWAY: Alcohol metabolism; ethanol degradation; acetate from ethanol: step 2/2.	Oxidizes medium and long chain saturated and unsaturated aldehydes (PubMed:25286108). Metabolizes also benzaldehyde (By similarity). Low activity towards acetaldehyde and 3,4-dihydroxyphenylacetaldehyde (By similarity). May not metabolize short chain aldehydes. Can use both NADP(+) and NAD(+) as electron acceptor (By similarity). May have a protective role against the cytotoxicity induced by lipi…	Highly expressed in kidney and liver. In brain is expressed at moderate levels in cortex, striatum and hippocampus, and at lower levels in brainstem and cerebellum. {ECO:0000269|PubMed:17382292}.	Cell membrane {ECO:0000269|PubMed:25286108}; Lipid-anchor {ECO:0000269|PubMed:25286108}. Note=Primarily in the plasma membrane as well as in some punctate structures in the cytoplasm. {ECO:0000269|PubMed:25286108}.		66296		983200		5496200	1664200	15545000	4.75098e+06	6.37842e+06	1.34255			619600		1080900	6162900	1952200	2453900	2.53365e+06	1.0325	0.516504	0.94816	5	4
P07724|ALBU_MOUSE	ALBU_MOUSE	Albumin	3	1	5.9	20.178	Alb Alb-1 Alb1	Calcium;Cleavage on pair of basic residues;Copper;Direct protein sequencing;Disulfide bond;Lipid-binding;Metal-binding;Methylation;Phosphoprotein;Reference proteome;Repeat;Secreted;Signal;Zinc	basement membrane [GO:0005604]; cytoplasm [GO:0005737]; endoplasmic reticulum [GO:0005783]; extracellular exosome [GO:0070062]; extracellular region [GO:0005576]; extracellular space [GO:0005615]; Golgi apparatus [GO:0005794]; myelin sheath [GO:0043209]; protein-containing complex [GO:0032991]; chaperone binding [GO:0051087]; DNA binding [GO:0003677]; drug binding [GO:0008144]; enterobactin bindi…			Binds water, Ca(2+), Na(+), K(+), fatty acids, hormones, bilirubin and drugs. Its main function is the regulation of the colloidal osmotic pressure of blood. Major zinc transporter in plasma, typically binds about 80% of all plasma zinc (By similarity). Major calcium and magnesium transporter in plasma, binds approximately 45% of circulating calcium and magnesium in plasma (By similarity). Potent…	Plasma. Expressed in the granular cells within the cerebellum (PubMed:31112734). {ECO:0000269|PubMed:31112734}.	Secreted.		2762100000	67110000		1626800000	1303700000		275780000	1207098000	1.09207e+09	0.904704	6271000000	79184000	372120000	8034400000	341860000	97955000	1014500000	2.31586e+09	3.35745e+09	1.44977	1.91854	0.986406	5	7
P05064|ALDOA_MOUSE	ALDOA_MOUSE	Fructose-bisphosphate aldolase A	7	7	26.4	34.917	Aldoa Aldo1	Acetylation;Cytoplasm;Direct protein sequencing;Glycolysis;Hydroxylation;Isopeptide bond;Lyase;Phosphoprotein;Reference proteome;Schiff base;Ubl conjugation	actin cytoskeleton [GO:0015629]; cytoplasm [GO:0005737]; cytosol [GO:0005829]; extracellular exosome [GO:0070062]; extracellular space [GO:0005615]; M band [GO:0031430]; membrane [GO:0016020]; mitochondrion [GO:0005739]; myelin sheath [GO:0043209]; nuclear heterochromatin [GO:0005720]; plasma membrane [GO:0005886]; protein-containing complex [GO:0032991]; sperm fibrous sheath [GO:0035686]; sperm …	Reaction=beta-D-fructose 1,6-bisphosphate = D-glyceraldehyde 3-phosphate + dihydroxyacetone phosphate; Xref=Rhea:RHEA:14729, ChEBI:CHEBI:32966, ChEBI:CHEBI:57642, ChEBI:CHEBI:59776; EC=4.1.2.13;	PATHWAY: Carbohydrate degradation; glycolysis; D-glyceraldehyde 3-phosphate and glycerone phosphate from D-glucose: step 4/4.	Plays a key role in glycolysis and gluconeogenesis. In addition, may also function as scaffolding protein (By similarity). {ECO:0000250}.		Cytoplasm, myofibril, sarcomere, I band. Cytoplasm, myofibril, sarcomere, M line. Note=In skeletal muscle, accumulates around the M line and within the I band, colocalizing with FBP2 on both sides of the Z line in the absence of Ca(2+). {ECO:0000250}.		462380	328140	1280600	88025	754270	3891800	12212000	2716745	4.38087e+06	1.61254	312450	1938500	1935700	614820	1306400	3861900	4162400	2.01888e+06	1.49419e+06	0.74011	0.743125	0.532167	7	7
P97449|AMPN_MOUSE	AMPN_MOUSE	Aminopeptidase N	39	39	46	323.31	Anpep Lap-1 Lap1	Aminopeptidase;Angiogenesis;Cell membrane;Developmental protein;Differentiation;Direct protein sequencing;Disulfide bond;Glycoprotein;Hydrolase;Membrane;Metal-binding;Metalloprotease;Phosphoprotein;Protease;Reference proteome;Signal-anchor;Sulfation;Transmembrane;Transmembrane helix;Zinc	brush border membrane [GO:0031526]; cytoplasm [GO:0005737]; endoplasmic reticulum-Golgi intermediate compartment [GO:0005793]; external side of plasma membrane [GO:0009897]; extracellular exosome [GO:0070062]; extracellular space [GO:0005615]; integral component of membrane [GO:0016021]; plasma membrane [GO:0005886]; aminopeptidase activity [GO:0004177]; metalloaminopeptidase activity [GO:0070006…	Reaction=Release of an N-terminal amino acid, Xaa-|-Yaa- from a peptide, amide or arylamide. Xaa is preferably Ala, but may be most amino acids including Pro (slow action). When a terminal hydrophobic residue is followed by a prolyl residue, the two may be released as an intact Xaa-Pro dipeptide.; EC=3.4.11.2; Evidence={ECO:0000269|PubMed:8691132};		Broad specificity aminopeptidase which plays a role in the final digestion of peptides generated from hydrolysis of proteins by gastric and pancreatic proteases. Also involved in the processing of various peptides including peptide hormones, such as angiotensin III and IV, neuropeptides, and chemokines (By similarity). May also be involved the cleavage of peptides bound to major histocompatibilit…	Expressed in the intestinal brush border (at protein level) (PubMed:22677001). Highly expressed in intestinal tract and kidney, present in liver, lymph node, spleen, and brain (PubMed:8805662, PubMed:8103749). Found as well in monocytes, macrophages, dendritic cells, veiled cells and B-cells but not on T-cells and thymocytes (PubMed:8103749). {ECO:0000269|PubMed:22677001, ECO:0000269|PubMed:81037…	Cell membrane {ECO:0000269|PubMed:8805662}; Single-pass type II membrane protein {ECO:0000250|UniProtKB:P15144}. Note=Also found as a soluble form. {ECO:0000250|UniProtKB:P15144}.		85015	10666	7949000	13300	10952000	33978000	45168000	14022283	1.82639e+07	1.30249	11716	19396	929460	113700	10416000	32166000	16610000	8.60947e+06	1.22546e+07	1.42339	0.613985	0.852504	7	7
Q8BZQ7|ANC2_MOUSE	ANC2_MOUSE	Anaphase-promoting complex subunit 2	27	27	36.2	141.65	Anapc2	Cell cycle;Cell division;Differentiation;Mitosis;Neurogenesis;Phosphoprotein;Reference proteome;Ubl conjugation pathway	anaphase-promoting complex [GO:0005680]; nucleus [GO:0005634]; ubiquitin protein ligase binding [GO:0031625]; cell cycle [GO:0007049]; cell division [GO:0051301]; negative regulation of gene expression [GO:0010629]; positive regulation of axon extension [GO:0045773]; positive regulation of dendrite morphogenesis [GO:0050775]; positive regulation of synapse maturation [GO:0090129]; positive regula…		PATHWAY: Protein modification; protein ubiquitination.	Together with the RING-H2 protein ANAPC11, constitutes the catalytic component of the anaphase promoting complex/cyclosome (APC/C), a cell cycle-regulated E3 ubiquitin ligase that controls progression through mitosis and the G1 phase of the cell cycle. The APC/C complex acts by mediating ubiquitination and subsequent degradation of target proteins: it mainly mediates the formation of 'Lys-11'-lin…											#DIV/0!	#DIV/0!	#DIV/0!	274850	8837600	14514000	1764700	15883000	23490000	59702000	1.77809e+07	2.01958e+07	1.13581	1000000	0	0	7
P10107|ANXA1_MOUSE	ANXA1_MOUSE	Annexin A1	10	10	33.8	37.571	Anxa1 Anx1 Lpc-1 Lpc1	Acetylation;Adaptive immunity;Annexin;Calcium;Calcium/phospholipid-binding;Cell membrane;Cell projection;Cilium;Cytoplasm;Cytoplasmic vesicle;Disulfide bond;Endosome;Immunity;Inflammatory response;Innate immunity;Isopeptide bond;Membrane;Metal-binding;Nucleus;Phospholipase A2 inhibitor;Phosphoprotein;Reference proteome;Repeat;Secreted;Ubl conjugation	actin filament [GO:0005884]; apical plasma membrane [GO:0016324]; basolateral plasma membrane [GO:0016323]; cell surface [GO:0009986]; collagen-containing extracellular matrix [GO:0062023]; cornified envelope [GO:0001533]; cytoplasm [GO:0005737]; cytoplasmic vesicle membrane [GO:0030659]; cytosol [GO:0005829]; early endosome membrane [GO:0031901]; endosome [GO:0005768]; extracellular exosome [GO:…			Plays important roles in the innate immune response as effector of glucocorticoid-mediated responses and regulator of the inflammatory process. Has anti-inflammatory activity (PubMed:12475898). Plays a role in glucocorticoid-mediated down-regulation of the early phase of the inflammatory response (PubMed:12475898). Promotes resolution of inflammation and wound healing (PubMed:25664854). Functions…	Detected in lung (PubMed:12475898, PubMed:17384087). Detected at the apical membrane of airway epithelial cells (PubMed:17384087). Detected in intestinal epithelial cells (PubMed:18802107). Detected in skeletal muscle (PubMed:14506282). Detected in prostate (PubMed:23727357). Detected in thymus (at protein level) (PubMed:12475898). Detected in stomach, lung, spleen, ovary and uterus, and at lower…	Nucleus {ECO:0000250|UniProtKB:P07150}. Cytoplasm {ECO:0000269|PubMed:18802107, ECO:0000269|PubMed:21245195}. Cell projection, cilium {ECO:0000269|PubMed:17384087}. Basolateral cell membrane {ECO:0000250|UniProtKB:P51662}. Lateral cell membrane {ECO:0000269|PubMed:18802107}. Cell membrane {ECO:0000269|PubMed:14506282, ECO:0000269|PubMed:21245195}; Peripheral membrane protein {ECO:0000305}. Apical…		2871100	1814100	38196000	242100	36058000	47870000	50105000	2.5308e+07	2.26909e+07	0.89659	471920	100310000	20110000	1017400	27416000	22732000	55523000	3.25115e+07	3.51662e+07	1.08166	1.28463	0.792437	7	7
P07356|ANXA2_MOUSE	ANXA2_MOUSE	Annexin A2	12	12	38.1	52.066	Anxa2 Anx2 Cal1h	3D-structure;Acetylation;Annexin;Basement membrane;Calcium;Calcium/phospholipid-binding;Extracellular matrix;Isopeptide bond;Phosphoprotein;Reference proteome;Repeat;Secreted;Ubl conjugation	AnxA2-p11 complex [GO:1990665]; basement membrane [GO:0005604]; basolateral plasma membrane [GO:0016323]; cell cortex [GO:0005938]; cell surface [GO:0009986]; collagen-containing extracellular matrix [GO:0062023]; cytoplasm [GO:0005737]; cytosol [GO:0005829]; early endosome [GO:0005769]; endosome [GO:0005768]; extracellular exosome [GO:0070062]; extracellular space [GO:0005615]; extrinsic compone…			Calcium-regulated membrane-binding protein whose affinity for calcium is greatly enhanced by anionic phospholipids. It binds two calcium ions with high affinity. May be involved in heat-stress response (By similarity). Inhibits PCSK9-enhanced LDLR degradation, probably reduces PCSK9 protein levels via a translational mechanism but also competes with LDLR for binding with PCSK9 (PubMed:22848640). …		Secreted, extracellular space, extracellular matrix, basement membrane. Melanosome {ECO:0000250}. Note=In the lamina beneath the plasma membrane.		747060	2972600	1682700	1638200	1650400	3987200	8596900	3.03929e+06	2.6701e+06	0.878528	3204800	6583200	4749300	8306200	1644300	8370500	7391800	5.75001e+06	2.61811e+06	0.455323	1.89189	0.0576274	7	7
O35643|AP1B1_MOUSE	AP1B1_MOUSE	AP-1 complex subunit beta-1	28	7	27.8	19.975	Ap1b1 Adtb1	Acetylation;Cytoplasmic vesicle;Golgi apparatus;Membrane;Nitration;Protein transport;Reference proteome;Transport	clathrin adaptor complex [GO:0030131]; clathrin-coated vesicle membrane [GO:0030665]; cytosol [GO:0005829]; Golgi apparatus [GO:0005794]; intracellular membrane-bounded organelle [GO:0043231]; trans-Golgi network [GO:0005802]; clathrin binding [GO:0030276]; protein kinase binding [GO:0019901]; clathrin coat assembly [GO:0048268]; determination of left/right symmetry [GO:0007368]; heart developmen…			Subunit of clathrin-associated adaptor protein complex 1 that plays a role in protein sorting in the late-Golgi/trans-Golgi network (TGN) and/or endosomes. The AP complexes mediate both the recruitment of clathrin to membranes and the recognition of sorting signals within the cytosolic tails of transmembrane cargo molecules.	Widely expressed.	Cytoplasmic vesicle, clathrin-coated vesicle membrane {ECO:0000250}; Peripheral membrane protein {ECO:0000250}; Cytoplasmic side {ECO:0000250}. Golgi apparatus {ECO:0000250}. Note=Component of the coat surrounding the cytoplasmic face of coated vesicles located at the Golgi complex. {ECO:0000250}.				468360		492350	1390400	2472600	1.20593e+06	947222	0.785472	72883	149950	1255800		2208600	3755600	14130000	3.59547e+06	5.3419e+06	1.48573	2.9815	0.900802	4	6
P17426-2|AP2A1_MOUSE;P17426|AP2A1_MOUSE	AP2A1_MOUSE	AP-2 complex subunit alpha-1	44	33	56.3	234.29	Ap2a1 Adtaa Clapa1	Alternative splicing;Cell membrane;Coated pit;Endocytosis;Membrane;Phosphoprotein;Protein transport;Reference proteome;Transport	AP-2 adaptor complex [GO:0030122]; apical plasma membrane [GO:0016324]; basolateral plasma membrane [GO:0016323]; clathrin-coated vesicle [GO:0030136]; filopodium tip [GO:0032433]; membrane coat [GO:0030117]; protein-containing complex [GO:0032991]; secretory granule [GO:0030141]; cargo adaptor activity [GO:0140312]; clathrin adaptor activity [GO:0035615]; low-density lipoprotein particle recepto…			Component of the adaptor protein complex 2 (AP-2). Adaptor protein complexes function in protein transport via transport vesicles in different membrane traffic pathways. Adaptor protein complexes are vesicle coat components and appear to be involved in cargo selection and vesicle formation. AP-2 is involved in clathrin-dependent endocytosis in which cargo proteins are incorporated into vesicles s…	Expressed in the brain (at protein level) (PubMed:23676497). Isoform A: Expressed only in neuronal tissue and skeletal muscle. Isoform B: Widely expressed. {ECO:0000269|PubMed:23676497}.	Cell membrane {ECO:0000250|UniProtKB:O95782}. Membrane, coated pit {ECO:0000250}; Peripheral membrane protein {ECO:0000250}; Cytoplasmic side {ECO:0000250}. Note=AP-2 appears to be excluded from internalizing CCVs and to disengage from sites of endocytosis seconds before internalization of the nascent CCV. {ECO:0000250}.			100880	5733900	17816	15624000	17927000	50590000	1.49989e+07	1.90153e+07	1.26778	842090	5109300	29695000	2328700	45255000	50330000	221570000	50732870	7.80722e+07	1.53889	3.38243	0.227	6	7
P17427|AP2A2_MOUSE	AP2A2_MOUSE	AP-2 complex subunit alpha-2	38	28	49.7	130.82	Ap2a2 Adtab	3D-structure;Cell membrane;Coated pit;Endocytosis;Lipid-binding;Membrane;Protein transport;Reference proteome;Transport	AP-2 adaptor complex [GO:0030122]; cytoplasmic vesicle [GO:0031410]; membrane coat [GO:0030117]; secretory granule [GO:0030141]; synaptic vesicle [GO:0008021]; cargo adaptor activity [GO:0140312]; clathrin adaptor activity [GO:0035615]; disordered domain specific binding [GO:0097718]; kinase binding [GO:0019900]; phosphatidylinositol binding [GO:0035091]; protein domain specific binding [GO:00199…			Component of the adaptor protein complex 2 (AP-2). Adaptor protein complexes function in protein transport via transport vesicles in different membrane traffic pathways. Adaptor protein complexes are vesicle coat components and appear to be involved in cargo selection and vesicle formation. AP-2 is involved in clathrin-dependent endocytosis in which cargo proteins are incorporated into vesicles s…	Expressed in the brain (at protein level). {ECO:0000269|PubMed:23676497}.	Cell membrane {ECO:0000269|PubMed:14530274, ECO:0000269|PubMed:17035303}; Peripheral membrane protein {ECO:0000305}; Cytoplasmic side {ECO:0000305}. Membrane, coated pit {ECO:0000269|PubMed:17035303}; Peripheral membrane protein {ECO:0000305}; Cytoplasmic side {ECO:0000305}. Note=AP-2 appears to be excluded from internalizing CCVs and to disengage from sites of endocytosis seconds before internal…		64871	64588	2102100		3236800	3246600	12495000	3.53499e+06	4.6172e+06	1.30614	15146	167160	4013500	70364	6346300	13940000	46879000	1.02045e+07	1.69286e+07	1.65893	2.88671	0.931711	6	7
Q9DBG3|AP2B1_MOUSE;Q9DBG3-2|AP2B1_MOUSE	AP2B1_MOUSE	AP-2 complex subunit beta	49	28	55.3	293.97	Ap2b1 Clapb1	3D-structure;Acetylation;Alternative splicing;Cell membrane;Coated pit;Endocytosis;Membrane;Phosphoprotein;Protein transport;Reference proteome;Transport	AP-2 adaptor complex [GO:0030122]; clathrin adaptor complex [GO:0030131]; clathrin binding [GO:0030276]; protein-containing complex binding [GO:0044877]; aorta development [GO:0035904]; cardiac septum development [GO:0003279]; clathrin coat assembly [GO:0048268]; clathrin-dependent endocytosis [GO:0072583]; coronary vasculature development [GO:0060976]; heart development [GO:0007507]; intracellul…			Component of the adaptor protein complex 2 (AP-2). Adaptor protein complexes function in protein transport via transport vesicles in different membrane traffic pathways. Adaptor protein complexes are vesicle coat components and appear to be involved in cargo selection and vesicle formation. AP-2 is involved in clathrin-dependent endocytosis in which cargo proteins are incorporated into vesicles s…	Expressed in the brain (at protein level). {ECO:0000269|PubMed:23676497}.	Cell membrane {ECO:0000250}. Membrane, coated pit {ECO:0000250}; Peripheral membrane protein {ECO:0000250}; Cytoplasmic side {ECO:0000250}. Note=AP-2 appears to be excluded from internalizing CCVs and to disengage from sites of endocytosis seconds before internalization of the nascent CCV. {ECO:0000250}.		20059	31820	4335500	6658.4	4379500	10144000	13464000	4.62593e+06	5.35978e+06	1.15864	42817	401250	17717000	367540	18803000	58606000	58064000	2.20002e+07	2.60952e+07	1.18613	4.75585	0.272926	7	7
P84091|AP2M1_MOUSE	AP2M1_MOUSE	AP-2 complex subunit mu	16	16	41.1	53.337	Ap2m1 Clapm1	3D-structure;Cell membrane;Coated pit;Direct protein sequencing;Endocytosis;Lipid-binding;Membrane;Phosphoprotein;Protein transport;Reference proteome;Transport	AP-2 adaptor complex [GO:0030122]; clathrin-coated pit [GO:0005905]; cytoplasmic vesicle [GO:0031410]; glutamatergic synapse [GO:0098978]; intracellular membrane-bounded organelle [GO:0043231]; mitochondrion [GO:0005739]; plasma membrane [GO:0005886]; postsynapse [GO:0098794]; presynapse [GO:0098793]; secretory granule [GO:0030141]; clathrin adaptor activity [GO:0035615]; disordered domain specif…			Component of the adaptor protein complex 2 (AP-2). Adaptor protein complexes function in protein transport via transport vesicles in different membrane traffic pathways. Adaptor protein complexes are vesicle coat components and appear to be involved in cargo selection and vesicle formation. AP-2 is involved in clathrin-dependent endocytosis in which cargo proteins are incorporated into vesicles s…	Expressed in the brain (at protein level) (PubMed:23676497). Detected in spleen. {ECO:0000269|PubMed:23676497}.	Cell membrane. Membrane, coated pit; Peripheral membrane protein; Cytoplasmic side. Note=AP-2 appears to be excluded from internalizing CCVs and to disengage from sites of endocytosis seconds before internalization of the nascent CCV. {ECO:0000250}.			50295	4277200	20755	3749200	12079000	23098000	7.21241e+06	8.94048e+06	1.2396	393220	339290	14518000	639530	19140000	43612000	31230000	1.5696e+07	1.69831e+07	1.082	2.17625	0.408216	6	7
P62743|AP2S1_MOUSE	AP2S1_MOUSE	AP-2 complex subunit sigma	5	5	33.8	14.991	Ap2s1 Ap17 Claps2	3D-structure;Cell membrane;Coated pit;Endocytosis;Membrane;Phosphoprotein;Protein transport;Reference proteome;Transport	AP-2 adaptor complex [GO:0030122]; intracellular membrane-bounded organelle [GO:0043231]; clathrin adaptor activity [GO:0035615]; clathrin-dependent endocytosis [GO:0072583]; intracellular protein transport [GO:0006886]; vesicle-mediated transport [GO:0016192]			Component of the adaptor protein complex 2 (AP-2). Adaptor protein complexes function in protein transport via Transport vesicles in different membrane traffic pathways. Adaptor protein complexes are vesicle coat components and appear to be involved in cargo selection and vesicle formation. AP-2 is involved in clathrin-dependent endocytosis in which cargo proteins are incorporated into vesicles s…		Cell membrane. Membrane, coated pit; Peripheral membrane protein; Cytoplasmic side. Note=AP-2 appears to be excluded from internalizing CCVs and to disengage from sites of endocytosis seconds before internalization of the nascent CCV. {ECO:0000250}.		96633		949850	58126	752590	2124300	3924300	1.31763e+06	1.4817e+06	1.12452	73851	393370	5353900	474260	6815100	22483000	20973000	8.08093e+06	9.6931e+06	1.1995	6.13291	0.249006	6	7
Q8K2H6|APC10_MOUSE	APC10_MOUSE	Anaphase-promoting complex subunit 10	4	4	31.4	10.747	Anapc10 Apc10	Acetylation;Cell cycle;Cell division;Mitosis;Reference proteome;Ubl conjugation pathway	anaphase-promoting complex [GO:0005680]; cytoplasm [GO:0005737]; anaphase-promoting complex-dependent catabolic process [GO:0031145]; cell cycle [GO:0007049]; cell division [GO:0051301]; protein K11-linked ubiquitination [GO:0070979]		PATHWAY: Protein modification; protein ubiquitination.	Component of the anaphase promoting complex/cyclosome (APC/C), a cell cycle-regulated E3 ubiquitin ligase that controls progression through mitosis and the G1 phase of the cell cycle. The APC/C complex acts by mediating ubiquitination and subsequent degradation of target proteins: it mainly mediates the formation of 'Lys-11'-linked polyubiquitin chains and, to a lower extent, the formation of 'Ly…											#DIV/0!	#DIV/0!	#DIV/0!		816020	1860000		3751600	2902600	4171400	2700324	1.3754e+06	0.509347	1000000	0	0	5
Q91W96|APC4_MOUSE	APC4_MOUSE	Anaphase-promoting complex subunit 4	26	26	38.5	97.411	Anapc4 D5Ertd249e	Cell cycle;Cell division;Isopeptide bond;Mitosis;Phosphoprotein;Reference proteome;Ubl conjugation;Ubl conjugation pathway	anaphase-promoting complex [GO:0005680]; nuclear periphery [GO:0034399]; nucleus [GO:0005634]; protein phosphatase binding [GO:0019903]; anaphase-promoting complex-dependent catabolic process [GO:0031145]; cell cycle [GO:0007049]; cell division [GO:0051301]; positive regulation of mitotic metaphase/anaphase transition [GO:0045842]; protein K11-linked ubiquitination [GO:0070979]		PATHWAY: Protein modification; protein ubiquitination.	Component of the anaphase promoting complex/cyclosome (APC/C), a cell cycle-regulated E3 ubiquitin ligase that controls progression through mitosis and the G1 phase of the cell cycle. The APC/C complex acts by mediating ubiquitination and subsequent degradation of target proteins: it mainly mediates the formation of 'Lys-11'-linked polyubiquitin chains and, to a lower extent, the formation of 'Ly…											#DIV/0!	#DIV/0!	#DIV/0!	215220	4345000	11558000	1536100	11179000	24323000	36980000	1.28766e+07	1.3406e+07	1.04111	1000000	0	0	7
Q9WTY4|AQP5_MOUSE	AQP5_MOUSE	Aquaporin-5	3	3	15.8	29.443	Aqp5	Cell membrane;Cytoplasmic vesicle;Glycoprotein;Membrane;Reference proteome;Repeat;Transmembrane;Transmembrane helix;Transport	apical plasma membrane [GO:0016324]; basal plasma membrane [GO:0009925]; cytoplasmic vesicle membrane [GO:0030659]; endoplasmic reticulum [GO:0005783]; integral component of membrane [GO:0016021]; integral component of plasma membrane [GO:0005887]; microvillus [GO:0005902]; plasma membrane [GO:0005886]; identical protein binding [GO:0042802]; water channel activity [GO:0015250]; camera-type eye m…			Forms a water-specific channel (By similarity). Plays an important role in fluid secretion in salivary glands (PubMed:10400615, PubMed:16571723, PubMed:18027168). Required for TRPV4 activation by hypotonicity. Together with TRPV4, controls regulatory volume decrease in salivary epithelial cells (PubMed:16571723). Seems to play a redundant role in water transport in the eye, lung and in sweat glan…	Detected at the luminal membrane of secretory epithelial cells in hindpaw sweat glands (PubMed:12042359, PubMed:23473857). Detected in acinar cells in salivary glands, in duct cells in lacrimal glands and in lung (at protein level) (PubMed:10337625, PubMed:10400615, PubMed:10619865, PubMed:16571723, PubMed:18027168). Detected in lung, parotid, submandibular, sublingual, and lacrimal gland tissues…	Apical cell membrane {ECO:0000269|PubMed:10400615, ECO:0000269|PubMed:12042359, ECO:0000269|PubMed:16571723, ECO:0000269|PubMed:18027168, ECO:0000269|PubMed:23473857}; Multi-pass membrane protein {ECO:0000250|UniProtKB:P55064}. Cell membrane {ECO:0000250|UniProtKB:P55064}; Multi-pass membrane protein {ECO:0000250|UniProtKB:P55064}. Cytoplasmic vesicle membrane {ECO:0000269|PubMed:23473857}; Multi…		58970		2811500	45153	4957800	21508000	25592000	9.16224e+06	1.13697e+07	1.24093		210540	390760		4556300	28399000	38110000	14333320	1.76961e+07	1.23461	1.56439	0.671983	6	5
Q9R0Q6|ARC1A_MOUSE	ARC1A_MOUSE	Actin-related protein 2/3 complex subunit 1A	4	4	14.9	11.362	Arpc1a Sid329	Actin-binding;Cytoplasm;Cytoskeleton;Direct protein sequencing;Nucleus;Reference proteome;Repeat;WD repeat	Arp2/3 protein complex [GO:0005885]; cytoplasm [GO:0005737]; muscle cell projection membrane [GO:0036195]; nucleus [GO:0005634]; site of double-strand break [GO:0035861]; actin filament binding [GO:0051015]; Arp2/3 complex-mediated actin nucleation [GO:0034314]			Probably functions as component of the Arp2/3 complex which is involved in regulation of actin polymerization and together with an activating nucleation-promoting factor (NPF) mediates the formation of branched actin networks (By similarity). In addition to its role in the cytoplasmic cytoskeleton, the Arp2/3 complex also promotes actin polymerization in the nucleus, thereby regulating gene trans…		Cytoplasm, cytoskeleton {ECO:0000250|UniProtKB:Q92747}. Nucleus {ECO:0000250|UniProtKB:Q8AVT9}.				694190		463030	1380100	5423400	1990180	2.32171e+06	1.16658			395000		474880	3972600	3455000	2074370	1.90509e+06	0.918393	1.0423	0.984243	4	4
Q9WV32|ARC1B_MOUSE	ARC1B_MOUSE	Actin-related protein 2/3 complex subunit 1B	14	14	47	99.611	Arpc1b	Actin-binding;Cytoplasm;Cytoskeleton;Nucleus;Reference proteome;Repeat;WD repeat	Arp2/3 protein complex [GO:0005885]; cytoplasm [GO:0005737]; nucleus [GO:0005634]; tubulobulbar complex [GO:0036284]; actin filament binding [GO:0051015]; protein-containing complex binding [GO:0044877]; structural constituent of cytoskeleton [GO:0005200]; Arp2/3 complex-mediated actin nucleation [GO:0034314]; response to estradiol [GO:0032355]; response to estrogen [GO:0043627]			Component of the Arp2/3 complex, a multiprotein complex that mediates actin polymerization upon stimulation by nucleation-promoting factor (NPF). The Arp2/3 complex mediates the formation of branched actin networks in the cytoplasm, providing the force for cell motility. In addition to its role in the cytoplasmic cytoskeleton, the Arp2/3 complex also promotes actin polymerization in the nucleus, …		Cytoplasm, cytoskeleton {ECO:0000250|UniProtKB:O15143}. Nucleus {ECO:0000250|UniProtKB:O15143}.		128510	44949	5821600		3686100	18136000	70160000	1.63295e+07	2.7199e+07	1.66563	13091		2161900		5076800	51004000	29285000	1.75082e+07	2.21178e+07	1.26329	1.07218	0.90365	6	5
Q61176|ARGI1_MOUSE	ARGI1_MOUSE	Arginase-1	3	3	9.3	8.7836	Arg1	Adaptive immunity;Arginine metabolism;Cytoplasm;Hydrolase;Immunity;Innate immunity;Manganese;Metal-binding;Phosphoprotein;Reference proteome;Urea cycle	cytoplasm [GO:0005737]; cytosol [GO:0005829]; extracellular space [GO:0005615]; mitochondrial outer membrane [GO:0005741]; neuron projection [GO:0043005]; neuronal cell body [GO:0043025]; arginase activity [GO:0004053]; identical protein binding [GO:0042802]; manganese ion binding [GO:0030145]; adaptive immune response [GO:0002250]; aging [GO:0007568]; arginine catabolic process to ornithine [GO:…	Reaction=H2O + L-arginine = L-ornithine + urea; Xref=Rhea:RHEA:20569, ChEBI:CHEBI:15377, ChEBI:CHEBI:16199, ChEBI:CHEBI:32682, ChEBI:CHEBI:46911; EC=3.5.3.1; Evidence={ECO:0000250|UniProtKB:P05089};	PATHWAY: Nitrogen metabolism; urea cycle; L-ornithine and urea from L-arginine: step 1/1. {ECO:0000250|UniProtKB:P05089}.	Key element of the urea cycle converting L-arginine to urea and L-ornithine, which is further metabolized into metabolites proline and polyamides that drive collagen synthesis and bioenergetic pathways critical for cell proliferation, respectively; the urea cycle takes place primarily in the liver and, to a lesser extent, in the kidneys. {ECO:0000305}.; Functions in L-arginine homeostasis in nonh…	Expressed in macrophages (PubMed:7537672, PubMed:12193690, PubMed:19360123). Expressed in precursor and mature group 2 innate lymphoid cells (ILC2s) (PubMed:27043409). Expressed in lung tumor-associated myeloid cells (PubMed:15313928). Expressed in lung tumor-infiltrating dendritic cells (PubMed:19414774). {ECO:0000269|PubMed:12193690, ECO:0000269|PubMed:19360123, ECO:0000269|PubMed:19414774, ECO…	Cytoplasm {ECO:0000250|UniProtKB:P05089}. Cytoplasmic granule {ECO:0000250|UniProtKB:P05089}.		497680	2982200	1245600	774530	1849500	271040		1.27009e+06	1.01074e+06	0.795798	1749000	8700400	2445800	8479000		2698800	567410	4106735	3.55092e+06	0.864658	3.23342	0.0779022	6	6
Q60875-5|ARHG2_MOUSE;Q60875-4|ARHG2_MOUSE;Q60875|ARHG2_MOUSE;Q60875-2|ARHG2_MOUSE;Q60875-3|ARHG2_MOUSE	ARHG2_MOUSE	Rho guanine nucleotide exchange factor 2	12	12	16.3	41.144	Arhgef2 Kiaa0651 Lbcl1 Lfc	3D-structure;Acetylation;Alternative splicing;Cell cycle;Cell division;Cell junction;Coiled coil;Cytoplasm;Cytoplasmic vesicle;Cytoskeleton;Developmental protein;Differentiation;Golgi apparatus;Guanine-nucleotide releasing factor;Immunity;Innate immunity;Metal-binding;Microtubule;Mitosis;Neurogenesis;Phosphoprotein;Proto-oncogene;Reference proteome;Tight junction;Zinc;Zinc-finger	bicellular tight junction [GO:0005923]; cytoplasm [GO:0005737]; cytoplasmic vesicle [GO:0031410]; cytoskeleton [GO:0005856]; dendritic shaft [GO:0043198]; glutamatergic synapse [GO:0098978]; Golgi apparatus [GO:0005794]; microtubule [GO:0005874]; neuronal cell body [GO:0043025]; podosome [GO:0002102]; postsynaptic density [GO:0014069]; postsynaptic density, intracellular component [GO:0099092]; p…			Activates Rho-GTPases by promoting the exchange of GDP for GTP. May be involved in epithelial barrier permeability, cell motility and polarization, dendritic spine morphology, antigen presentation, leukemic cell differentiation, cell cycle regulation, innate immune response, and cancer. Binds Rac-GTPases, but does not seem to promote nucleotide exchange activity toward Rac-GTPases. May stimulate …	Ubiquitous, with the exception of liver tissue. Levels are high in hemopoietic tissues (thymus, spleen, bone marrow) as well as in kidney and lung. Expressed in the germinal zones of both the neocortex and the cerebellum and in the pontine gray nuclei (PubMed:28453519). {ECO:0000269|PubMed:28453519}.	Cytoplasm, cytoskeleton {ECO:0000250|UniProtKB:Q865S3, ECO:0000250|UniProtKB:Q92974}. Cytoplasm {ECO:0000250|UniProtKB:Q865S3, ECO:0000250|UniProtKB:Q92974}. Cell junction, tight junction {ECO:0000269|PubMed:12604587}. Golgi apparatus {ECO:0000250|UniProtKB:Q92974}. Cytoplasm, cytoskeleton, spindle {ECO:0000250|UniProtKB:Q865S3, ECO:0000250|UniProtKB:Q92974}. Cytoplasmic vesicle {ECO:0000250|UniP…				994270		1310000	3259100	5397000	2.74009e+06	2.03483e+06	0.742613		1211800	1570600	520980	1754800	5019500	5107400	2.53085e+06	2.00678e+06	0.792928	0.923635	0.790171	4	6
P61161|ARP2_MOUSE	ARP2_MOUSE	Actin-related protein 2	16	15	47.7	130.79	Actr2 Arp2	ATP-binding;Acetylation;Actin-binding;Cell projection;Cytoplasm;Cytoskeleton;Direct protein sequencing;Nucleotide-binding;Nucleus;Reference proteome	actin cap [GO:0030478]; Arp2/3 protein complex [GO:0005885]; cell cortex [GO:0005938]; cytoplasm [GO:0005737]; cytosol [GO:0005829]; invadopodium [GO:0071437]; lamellipodium [GO:0030027]; nucleus [GO:0005634]; podosome core [GO:0061825]; postsynapse [GO:0098794]; postsynaptic density [GO:0014069]; site of double-strand break [GO:0035861]; actin filament binding [GO:0051015]; ATP binding [GO:00055…			ATP-binding component of the Arp2/3 complex, a multiprotein complex that mediates actin polymerization upon stimulation by nucleation-promoting factor (NPF). The Arp2/3 complex mediates the formation of branched actin networks in the cytoplasm, providing the force for cell motility. Seems to contact the pointed end of the daughter actin filament. In podocytes, required for the formation of lamell…		Cytoplasm, cytoskeleton {ECO:0000250|UniProtKB:P61160}. Cell projection {ECO:0000250|UniProtKB:P61160}. Nucleus {ECO:0000250|UniProtKB:P61160}.		9843.9	37130	8164800	20946	8695000	30889000	47741000	1.36511e+07	1.85793e+07	1.36101			1728700	186990	9565500	32225000	29774000	14696038	1.53264e+07	1.04289	1.07655	0.403532	7	5
Q99JY9|ARP3_MOUSE;Q641P0|ARP3B_MOUSE;Q641P0-2|ARP3B_MOUSE	ARP3_MOUSE	Actin-related protein 3	23	23	66.7	188.45	Actr3 Arp3	ATP-binding;Acetylation;Actin-binding;Cell projection;Cilium biogenesis/degradation;Cytoplasm;Cytoskeleton;Direct protein sequencing;Nucleotide-binding;Nucleus;Reference proteome	apical ectoplasmic specialization [GO:0061831]; apical tubulobulbar complex [GO:0061828]; Arp2/3 protein complex [GO:0005885]; basal ectoplasmic specialization [GO:0061832]; brush border [GO:0005903]; cell leading edge [GO:0031252]; cell-cell junction [GO:0005911]; concave side of sperm head [GO:0061830]; cytoplasm [GO:0005737]; excitatory synapse [GO:0060076]; glutamatergic synapse [GO:0098978];…			ATP-binding component of the Arp2/3 complex, a multiprotein complex that mediates actin polymerization upon stimulation by nucleation-promoting factor (NPF). The Arp2/3 complex mediates the formation of branched actin networks in the cytoplasm, providing the force for cell motility. Seems to contact the pointed end of the daughter actin filament. In podocytes, required for the formation of lamell…		Cytoplasm, cytoskeleton {ECO:0000250|UniProtKB:P61158}. Cell projection {ECO:0000250|UniProtKB:P61158}. Nucleus {ECO:0000250|UniProtKB:P61158}. Note=In pre-apoptotic cells, colocalizes with MEFV in large specks (pyroptosomes). {ECO:0000250|UniProtKB:P61158}.		157420		14866000	10789	15317000	93994000	116290000	4.01059e+07	5.13088e+07	1.27933	132290	33368	6662600	51072	18466000	115920000	80193000	3.16369e+07	4.69885e+07	1.48524	0.788835	0.772053	6	7
Q9D898|ARP5L_MOUSE	ARP5L_MOUSE	Actin-related protein 2/3 complex subunit 5-like protein	6	6	58.8	33.727	Arpc5l	Actin-binding;Cytoplasm;Cytoskeleton;Direct protein sequencing;Phosphoprotein;Reference proteome	Arp2/3 protein complex [GO:0005885]; cytoplasm [GO:0005737]; actin filament binding [GO:0051015]; Arp2/3 complex-mediated actin nucleation [GO:0034314]; cell migration [GO:0016477]			May function as component of the Arp2/3 complex which is involved in regulation of actin polymerization and together with an activating nucleation-promoting factor (NPF) mediates the formation of branched actin networks. {ECO:0000250}.		Cytoplasm, cytoskeleton {ECO:0000250}.			269280	2513000		2866100	9413500	14909000	5994176	6.03829e+06	1.00736			703460	4153800	1325500	19763000	18164000	8821952	9.36588e+06	1.06166	1.47175	0.745124	5	5
Q9CVB6|ARPC2_MOUSE	ARPC2_MOUSE	Actin-related protein 2/3 complex subunit 2	13	13	37.7	46.587	Arpc2	Acetylation;Actin-binding;Cell junction;Cell projection;Cytoplasm;Cytoskeleton;Direct protein sequencing;Nucleus;Reference proteome;Synapse;Synaptosome	actin filament branch point [GO:0061834]; apical dendrite [GO:0097440]; Arp2/3 protein complex [GO:0005885]; axon terminus [GO:0043679]; cell leading edge [GO:0031252]; cell surface [GO:0009986]; concave side of sperm head [GO:0061830]; cytoplasm [GO:0005737]; dendritic shaft [GO:0043198]; dendritic spine [GO:0043197]; endosome [GO:0005768]; filamentous actin [GO:0031941]; focal adhesion [GO:0005…			Actin-binding component of the Arp2/3 complex, a multiprotein complex that mediates actin polymerization upon stimulation by nucleation-promoting factor (NPF). The Arp2/3 complex mediates the formation of branched actin networks in the cytoplasm, providing the force for cell motility. Seems to contact the mother actin filament. In addition to its role in the cytoplasmic cytoskeleton, the Arp2/3 c…	Expressed in hippocampal neurons (at protein level). {ECO:0000269|PubMed:24153177}.	Cytoplasm, cytoskeleton {ECO:0000250|UniProtKB:O15144}. Cell projection {ECO:0000250|UniProtKB:O15144}. Cell junction, synapse, synaptosome {ECO:0000269|PubMed:24153177}. Nucleus {ECO:0000250|UniProtKB:O15144}.				5032500	15474	1491200	6249200	27420000	8.04167e+06	1.11256e+07	1.38349		119580	372630	60788	798450	29479000	5354200	6.03077e+06	1.16641e+07	1.93409	0.74994	0.631377	5	6
Q9JM76|ARPC3_MOUSE	ARPC3_MOUSE	Actin-related protein 2/3 complex subunit 3	10	10	42.7	33.332	Arpc3	Acetylation;Actin-binding;Cell projection;Cytoplasm;Cytoskeleton;Direct protein sequencing;Isopeptide bond;Nucleus;Phosphoprotein;Reference proteome;Ubl conjugation	Arp2/3 protein complex [GO:0005885]; cell leading edge [GO:0031252]; cytoplasm [GO:0005737]; filamentous actin [GO:0031941]; growth cone leading edge [GO:0061850]; lamellipodium [GO:0030027]; nucleus [GO:0005634]; site of double-strand break [GO:0035861]; actin filament binding [GO:0051015]; structural constituent of cytoskeleton [GO:0005200]; Arp2/3 complex-mediated actin nucleation [GO:0034314]…			Component of the Arp2/3 complex, a multiprotein complex that mediates actin polymerization upon stimulation by nucleation-promoting factor (NPF). The Arp2/3 complex mediates the formation of branched actin networks in the cytoplasm, providing the force for cell motility. In addition to its role in the cytoplasmic cytoskeleton, the Arp2/3 complex also promotes actin polymerization in the nucleus, …		Cytoplasm, cytoskeleton {ECO:0000250|UniProtKB:O15145}. Cell projection {ECO:0000250|UniProtKB:O15145}. Nucleus {ECO:0000250|UniProtKB:O15145}.		308970		4342400		5907900	13127000	18638000	8464854	7.3362e+06	0.866666		564400	2663700		10638000	37608000	22156000	14726020	1.53424e+07	1.04185	1.73967	0.722794	5	5
P59999|ARPC4_MOUSE	ARPC4_MOUSE	Actin-related protein 2/3 complex subunit 4	5	5	29.8	18.955	Arpc4 Arc20	Acetylation;Actin-binding;Cell projection;Cytoplasm;Cytoskeleton;Direct protein sequencing;Nucleus;Reference proteome	Arp2/3 protein complex [GO:0005885]; cell projection [GO:0042995]; cytoplasm [GO:0005737]; nucleus [GO:0005634]; site of double-strand break [GO:0035861]; actin filament binding [GO:0051015]; enzyme binding [GO:0019899]; protein-macromolecule adaptor activity [GO:0030674]; structural constituent of cytoskeleton [GO:0005200]; actin filament polymerization [GO:0030041]; Arp2/3 complex-mediated acti…			Actin-binding component of the Arp2/3 complex, a multiprotein complex that mediates actin polymerization upon stimulation by nucleation-promoting factor (NPF). The Arp2/3 complex mediates the formation of branched actin networks in the cytoplasm, providing the force for cell motility. In addition to its role in the cytoplasmic cytoskeleton, the Arp2/3 complex also promotes actin polymerization in…		Cytoplasm, cytoskeleton {ECO:0000250|UniProtKB:P59998}. Cell projection {ECO:0000250|UniProtKB:P59998}. Nucleus {ECO:0000250|UniProtKB:P59998}.		84135	190070	1787000	163330	3732700	6585400	28074000	5.80238e+06	1.01081e+07	1.74206		835940	898630		1506100	19918000	20116000	8654934	1.03756e+07	1.19881	1.49162	0.384886	7	5
Q9CPW4|ARPC5_MOUSE	ARPC5_MOUSE	Actin-related protein 2/3 complex subunit 5	3	3	43.7	16.256	Arpc5	Acetylation;Actin-binding;Cell projection;Cytoplasm;Cytoskeleton;Nucleus;Reference proteome;Ubl conjugation	Arp2/3 protein complex [GO:0005885]; cytoplasm [GO:0005737]; endosome [GO:0005768]; growth cone [GO:0030426]; lamellipodium [GO:0030027]; neuron projection [GO:0043005]; nucleus [GO:0005634]; site of double-strand break [GO:0035861]; actin filament binding [GO:0051015]; structural constituent of cytoskeleton [GO:0005200]; actin filament network formation [GO:0051639]; Arp2/3 complex-mediated acti…			Component of the Arp2/3 complex, a multiprotein complex that mediates actin polymerization upon stimulation by nucleation-promoting factor (NPF). The Arp2/3 complex mediates the formation of branched actin networks in the cytoplasm, providing the force for cell motility. In addition to its role in the cytoplasmic cytoskeleton, the Arp2/3 complex also promotes actin polymerization in the nucleus, …		Cytoplasm, cytoskeleton {ECO:0000250|UniProtKB:O15511}. Cell projection {ECO:0000250|UniProtKB:O15511}. Nucleus {ECO:0000250|UniProtKB:O15511}.				2084700		1689000	7352400	9686500	5203150	3.94942e+06	0.759043			545860		1622700	13372000	17682000	8305640	8.53346e+06	1.02743	1.59627	0.963611	4	4
Q8VDN2|AT1A1_MOUSE	AT1A1_MOUSE	Sodium/potassium-transporting ATPase subunit alpha-1	40	25	41.5	249.36	Atp1a1	ATP-binding;Acetylation;Cell membrane;Direct protein sequencing;Ion transport;Magnesium;Membrane;Metal-binding;Nucleotide-binding;Phosphoprotein;Potassium;Potassium transport;Reference proteome;Sodium;Sodium transport;Sodium/potassium transport;Translocase;Transmembrane;Transmembrane helix;Transport	apical plasma membrane [GO:0016324]; basolateral plasma membrane [GO:0016323]; caveola [GO:0005901]; endoplasmic reticulum [GO:0005783]; endosome [GO:0005768]; Golgi apparatus [GO:0005794]; integral component of membrane [GO:0016021]; intercalated disc [GO:0014704]; lateral plasma membrane [GO:0016328]; membrane [GO:0016020]; membrane raft [GO:0045121]; myelin sheath [GO:0043209]; organelle membr…	Reaction=ATP + H2O + K(+)(out) + Na(+)(in) = ADP + H(+) + K(+)(in) + Na(+)(out) + phosphate; Xref=Rhea:RHEA:18353, ChEBI:CHEBI:15377, ChEBI:CHEBI:15378, ChEBI:CHEBI:29101, ChEBI:CHEBI:29103, ChEBI:CHEBI:30616, ChEBI:CHEBI:43474, ChEBI:CHEBI:456216; EC=7.2.2.13;		This is the catalytic component of the active enzyme, which catalyzes the hydrolysis of ATP coupled with the exchange of sodium and potassium ions across the plasma membrane. This action creates the electrochemical gradient of sodium and potassium ions, providing the energy for active transport of various nutrients. {ECO:0000250|UniProtKB:P05023}.		Cell membrane, sarcolemma {ECO:0000250|UniProtKB:P05023}; Multi-pass membrane protein {ECO:0000255}.		114780		921670		9725800	10731000	42938000	12886250	1.74929e+07	1.35748		101650	665060		5186800	46393000	10506000	12570502	1.93646e+07	1.54048	0.975497	0.895287	5	5
Q6PIE5|AT1A2_MOUSE;Q9WV27|AT1A4_MOUSE;Q9Z1W8|AT12A_MOUSE;Q64436|ATP4A_MOUSE	AT1A2_MOUSE	Sodium/potassium-transporting ATPase subunit alpha-2	27	12	31.8	43.166	Atp1a2	ATP-binding;Cell membrane;Direct protein sequencing;Ion transport;Magnesium;Membrane;Metal-binding;Nucleotide-binding;Phosphoprotein;Potassium;Potassium transport;Reference proteome;Sodium;Sodium transport;Sodium/potassium transport;Translocase;Transmembrane;Transmembrane helix;Transport	caveola [GO:0005901]; cell projection [GO:0042995]; cytoplasm [GO:0005737]; dendritic spine [GO:0043197]; endosome [GO:0005768]; intercalated disc [GO:0014704]; membrane [GO:0016020]; myelin sheath [GO:0043209]; neuron projection [GO:0043005]; neuronal cell body [GO:0043025]; organelle membrane [GO:0031090]; plasma membrane [GO:0005886]; sarcolemma [GO:0042383]; sodium:potassium-exchanging ATPase…	Reaction=ATP + H2O + K(+)(out) + Na(+)(in) = ADP + H(+) + K(+)(in) + Na(+)(out) + phosphate; Xref=Rhea:RHEA:18353, ChEBI:CHEBI:15377, ChEBI:CHEBI:15378, ChEBI:CHEBI:29101, ChEBI:CHEBI:29103, ChEBI:CHEBI:30616, ChEBI:CHEBI:43474, ChEBI:CHEBI:456216; EC=7.2.2.13;		This is the catalytic component of the active enzyme, which catalyzes the hydrolysis of ATP coupled with the exchange of sodium and potassium ions across the plasma membrane. This action creates the electrochemical gradient of sodium and potassium ions, providing the energy for active transport of various nutrients (By similarity). {ECO:0000250}.		Membrane {ECO:0000250}; Multi-pass membrane protein {ECO:0000250}. Cell membrane {ECO:0000250}; Multi-pass membrane protein {ECO:0000250}.				214250		4710000	1343800	12541000	4.70226e+06	5.56379e+06	1.18322	1203200		407440		2005000	3042200	2968200	1925208	1.13653e+06	0.59034	0.409422	0.766443	4	5
P14094|AT1B1_MOUSE	AT1B1_MOUSE	Sodium/potassium-transporting ATPase subunit beta-1	6	6	24	19.057	Atp1b1 Atp4b	Cell adhesion;Cell membrane;Direct protein sequencing;Disulfide bond;Glutathionylation;Glycoprotein;Ion transport;Membrane;Phosphoprotein;Potassium;Potassium transport;Reference proteome;Signal-anchor;Sodium;Sodium transport;Sodium/potassium transport;Transmembrane;Transmembrane helix;Transport	apical plasma membrane [GO:0016324]; basolateral plasma membrane [GO:0016323]; caveola [GO:0005901]; intercalated disc [GO:0014704]; lateral plasma membrane [GO:0016328]; membrane [GO:0016020]; myelin sheath [GO:0043209]; organelle membrane [GO:0031090]; plasma membrane [GO:0005886]; sarcolemma [GO:0042383]; sodium:potassium-exchanging ATPase complex [GO:0005890]; sperm flagellum [GO:0036126]; T-…			This is the non-catalytic component of the active enzyme, which catalyzes the hydrolysis of ATP coupled with the exchange of Na(+) and K(+) ions across the plasma membrane. The beta subunit regulates, through assembly of alpha/beta heterodimers, the number of sodium pumps transported to the plasma membrane.; Involved in cell adhesion and establishing epithelial cell polarity. {ECO:0000250}.	Expressed in cardiac muscle and in flexor digitorum brevis (FDB) muscle (at protein level) (PubMed:23392350). Expressed in a circadian manner in the kidney and aorta (at protein level) (PubMed:30012868). {ECO:0000269|PubMed:23392350, ECO:0000269|PubMed:30012868}.	Cell membrane {ECO:0000255}; Single-pass type II membrane protein {ECO:0000255}. Cell membrane, sarcolemma {ECO:0000269|PubMed:23392350}. Note=Colocalizes with OBSCN at the intercalated disk and sarcolemma in cardiomyocytes. Localizes in long striations at the level of Z and M lines. {ECO:0000269|PubMed:23392350}.				713730		3046000	2409600	10491000	4.16508e+06	4.33063e+06	1.03975			393400		1764600	5984800	5748000	3472700	2.82178e+06	0.812561	0.833765	0.813516	4	4
P97370|AT1B3_MOUSE	AT1B3_MOUSE	Sodium/potassium-transporting ATPase subunit beta-3	6	6	25.2	17.721	Atp1b3	Cell membrane;Direct protein sequencing;Disulfide bond;Glycoprotein;Ion transport;Membrane;Potassium;Potassium transport;Reference proteome;Signal-anchor;Sodium;Sodium transport;Sodium/potassium transport;Transmembrane;Transmembrane helix;Transport	caveola [GO:0005901]; cytoplasm [GO:0005737]; melanosome [GO:0042470]; plasma membrane [GO:0005886]; sodium:potassium-exchanging ATPase complex [GO:0005890]; sperm flagellum [GO:0036126]; ATPase activator activity [GO:0001671]; ATPase binding [GO:0051117]; sodium:potassium-exchanging ATPase activity [GO:0005391]; cellular potassium ion homeostasis [GO:0030007]; cellular sodium ion homeostasis [GO…			This is the non-catalytic component of the active enzyme, which catalyzes the hydrolysis of ATP coupled with the exchange of Na(+) and K(+) ions across the plasma membrane. The exact function of the beta-3 subunit is not known.	Widely expressed.	Cell membrane; Single-pass type II membrane protein. Melanosome {ECO:0000250}.				975970		8329900	2952300	41659000	1.34793e+07	1.90417e+07	1.41267			452680		1399100	26349000	4289100	8122470	1.22601e+07	1.50941	0.602589	0.595984	4	4
Q8R429|AT2A1_MOUSE	AT2A1_MOUSE	Sarcoplasmic/endoplasmic reticulum calcium ATPase 1	53	35	51	323.31	Atp2a1	ATP-binding;Calcium;Calcium transport;Disulfide bond;Endoplasmic reticulum;Ion transport;Magnesium;Membrane;Metal-binding;Nucleotide-binding;Phosphoprotein;Reference proteome;Sarcoplasmic reticulum;Translocase;Transmembrane;Transmembrane helix;Transport	endoplasmic reticulum [GO:0005783]; endoplasmic reticulum membrane [GO:0005789]; endoplasmic reticulum-Golgi intermediate compartment [GO:0005793]; H zone [GO:0031673]; I band [GO:0031674]; integral component of membrane [GO:0016021]; intracellular membrane-bounded organelle [GO:0043231]; membrane [GO:0016020]; mitochondrion [GO:0005739]; perinuclear region of cytoplasm [GO:0048471]; sarcoplasmic…	Reaction=ATP + Ca(2+)(in) + H2O = ADP + Ca(2+)(out) + H(+) + phosphate; Xref=Rhea:RHEA:18105, ChEBI:CHEBI:15377, ChEBI:CHEBI:15378, ChEBI:CHEBI:29108, ChEBI:CHEBI:30616, ChEBI:CHEBI:43474, ChEBI:CHEBI:456216; EC=7.2.2.10; Evidence={ECO:0000269|PubMed:21697544, ECO:0000269|PubMed:26816378};		Key regulator of striated muscle performance by acting as the major Ca(2+) ATPase responsible for the reuptake of cytosolic Ca(2+) into the sarcoplasmic reticulum (PubMed:21697544, PubMed:22961106, PubMed:25640239, PubMed:26816378). Catalyzes the hydrolysis of ATP coupled with the translocation of calcium from the cytosol to the sarcoplasmic reticulum lumen. Contributes to calcium sequestration i…		Endoplasmic reticulum membrane {ECO:0000250|UniProtKB:P04191}; Multi-pass membrane protein {ECO:0000250|UniProtKB:P04191}. Sarcoplasmic reticulum membrane {ECO:0000269|PubMed:26816378}; Multi-pass membrane protein {ECO:0000250|UniProtKB:P04191}.		189030	9570.2	13448000	41554	78739000	76794000	285170000	6.4913e+07	1.03363e+08	1.59234	22925	111280	7057700	123000	35099000	180730000	83573000	4.38167e+07	6.76883e+07	1.54481	0.675006	0.978839	7	7
O55143-2|AT2A2_MOUSE	AT2A2_MOUSE	Isoform 2 of Sarcoplasmic/endoplasmic reticulum calcium ATPase 2	50	1	50.9	263.12	Atp2a2	ATP-binding;Alternative splicing;Calcium;Calcium transport;Direct protein sequencing;Disulfide bond;Endoplasmic reticulum;Ion transport;Magnesium;Membrane;Metal-binding;Nitration;Nucleotide-binding;Phosphoprotein;Reference proteome;Sarcoplasmic reticulum;Translocase;Transmembrane;Transmembrane helix;Transport	apical ectoplasmic specialization [GO:0061831]; calcium ion-transporting ATPase complex [GO:0090534]; endoplasmic reticulum [GO:0005783]; endoplasmic reticulum membrane [GO:0005789]; extrinsic component of cytoplasmic side of plasma membrane [GO:0031234]; longitudinal sarcoplasmic reticulum [GO:0014801]; membrane [GO:0016020]; perinuclear region of cytoplasm [GO:0048471]; plasma membrane bounded …	Reaction=ATP + Ca(2+)(in) + H2O = ADP + Ca(2+)(out) + H(+) + phosphate; Xref=Rhea:RHEA:18105, ChEBI:CHEBI:15377, ChEBI:CHEBI:15378, ChEBI:CHEBI:29108, ChEBI:CHEBI:30616, ChEBI:CHEBI:43474, ChEBI:CHEBI:456216; EC=7.2.2.10;		This magnesium-dependent enzyme catalyzes the hydrolysis of ATP coupled with the translocation of calcium from the cytosol to the sarcoplasmic reticulum lumen. Isoform SERCA2A is involved in the regulation of the contraction/relaxation cycle. Acts as a regulator of TNFSF11-mediated Ca(2+) signaling pathways via its interaction with TMEM64 which is critical for the TNFSF11-induced CREB1 activation…	Isoform 2 is highly expressed in heart and slow twitch skeletal muscle. Isoform 2 is widely expressed.	Endoplasmic reticulum membrane {ECO:0000269|PubMed:23395171}; Multi-pass membrane protein {ECO:0000255}. Sarcoplasmic reticulum membrane {ECO:0000269|PubMed:22355118}; Multi-pass membrane protein {ECO:0000255}.		21906	11754	4982000	31513	10286000	32217000	52027000	1.42253e+07	2.02437e+07	1.42308	47460	9089.3	1353600	146470	7860300	42337000	19476000	1.01757e+07	1.5867e+07	1.5593	0.715324	0.986204	7	7
Q64518-2|AT2A3_MOUSE;Q64518-3|AT2A3_MOUSE;Q64518|AT2A3_MOUSE	AT2A3_MOUSE	Sarcoplasmic/endoplasmic reticulum calcium ATPase 3	13	2	12.3	22.777	Atp2a3	ATP-binding;Acetylation;Alternative splicing;Calcium;Calcium transport;Endoplasmic reticulum;Ion transport;Magnesium;Membrane;Metal-binding;Nucleotide-binding;Phosphoprotein;Reference proteome;Sarcoplasmic reticulum;Translocase;Transmembrane;Transmembrane helix;Transport	endoplasmic reticulum [GO:0005783]; integral component of membrane [GO:0016021]; organelle membrane [GO:0031090]; sarcoplasmic reticulum [GO:0016529]; sarcoplasmic reticulum membrane [GO:0033017]; ATP binding [GO:0005524]; ATPase activity [GO:0016887]; calcium ion transmembrane transporter activity [GO:0015085]; calcium transmembrane transporter activity, phosphorylative mechanism [GO:0005388]; c…	Reaction=ATP + Ca(2+)(in) + H2O = ADP + Ca(2+)(out) + H(+) + phosphate; Xref=Rhea:RHEA:18105, ChEBI:CHEBI:15377, ChEBI:CHEBI:15378, ChEBI:CHEBI:29108, ChEBI:CHEBI:30616, ChEBI:CHEBI:43474, ChEBI:CHEBI:456216; EC=7.2.2.10;		This magnesium-dependent enzyme catalyzes the hydrolysis of ATP coupled with the transport of calcium. Transports calcium ions from the cytosol into the sarcoplasmic/endoplasmic reticulum lumen. Contributes to calcium sequestration involved in muscular excitation/contraction. {ECO:0000250|UniProtKB:Q93084}.		Endoplasmic reticulum membrane {ECO:0000250|UniProtKB:Q93084}; Multi-pass membrane protein {ECO:0000250|UniProtKB:Q93084}. Sarcoplasmic reticulum membrane {ECO:0000250|UniProtKB:Q93084}; Multi-pass membrane protein {ECO:0000250|UniProtKB:Q93084}.		1130000	263130	3820400		27986000	18728000	116090000	2.80029e+07	4.45462e+07	1.59077			4852500		13193000	91102000	34846000	35998375	3.88497e+07	1.07921	1.28552	0.365511	6	4
G5E829|AT2B1_MOUSE;Q9R0K7|AT2B2_MOUSE	AT2B1_MOUSE	Plasma membrane calcium-transporting ATPase 1	18	11	20.5	68.833	Atp2b1	ATP-binding;Acetylation;Calcium;Calcium transport;Calmodulin-binding;Cell junction;Cell membrane;Ion transport;Magnesium;Membrane;Metal-binding;Nucleotide-binding;Phosphoprotein;Reference proteome;Synapse;Translocase;Transmembrane;Transmembrane helix;Transport	apical part of cell [GO:0045177]; apical plasma membrane [GO:0016324]; basolateral plasma membrane [GO:0016323]; cytoplasmic side of plasma membrane [GO:0009898]; dendrite membrane [GO:0032590]; dendritic spine membrane [GO:0032591]; GABA-ergic synapse [GO:0098982]; glutamatergic synapse [GO:0098978]; immunological synapse [GO:0001772]; integral component of plasma membrane [GO:0005887]; integral…	Reaction=ATP + Ca(2+)(in) + H2O = ADP + Ca(2+)(out) + H(+) + phosphate; Xref=Rhea:RHEA:18105, ChEBI:CHEBI:15377, ChEBI:CHEBI:15378, ChEBI:CHEBI:29108, ChEBI:CHEBI:30616, ChEBI:CHEBI:43474, ChEBI:CHEBI:456216; EC=7.2.2.10; Evidence={ECO:0000305|PubMed:24805951};		Catalyzes the hydrolysis of ATP coupled with the transport of calcium from the cytoplasm to the extracellular space thereby maintaining intracellular calcium homeostasis (PubMed:22311909, PubMed:16956963, PubMed:28827723, PubMed:26392310, PubMed:29950683, PubMed:24805951, PubMed:23266958). Plays a role in blood pressure regulation through regulation of intracellular calcium concentration and nitr…	Expressed in the retina, with strongest expression in the outer plexiform layer and lower expression levels in the inner nuclear layer and the inner plexiform layer (PubMed:12209837). Specifically expressed in the following retinal cell types: photoreceptor cells, cone bipolar cells and horizontal cells (PubMed:12209837). Expressed in osteoclasts (at protein level) (PubMed:23266958). Expressed at…	Cell membrane {ECO:0000250|UniProtKB:P20020}; Multi-pass membrane protein {ECO:0000255}. Basolateral cell membrane {ECO:0000269|PubMed:23460639}. Cell junction, synapse {ECO:0000269|PubMed:12209837}. Note=Colocalizes with SV2A in photoreceptor synaptic terminals (PubMed:12209837). Colocalizes with NPTN to the immunological synapse (PubMed:28827723). Colocalizes with EPB41 to the basolateral membr…				72680		2596100	1266100	13763000	4424470	6.31043e+06	1.42626			161250		664850	4990100	195590	1.50295e+06	2.33609e+06	1.55434	0.33969	0.546409	4	4
Q9CQQ7|AT5F1_MOUSE	AT5F1_MOUSE	ATP synthase F(0) complex subunit B1, mitochondrial	18	18	53.1	67.153	Atp5pb Atp5f1	Acetylation;CF(0);Direct protein sequencing;Hydrogen ion transport;Ion transport;Membrane;Mitochondrion;Mitochondrion inner membrane;Reference proteome;Transit peptide;Transport	mitochondrial inner membrane [GO:0005743]; mitochondrial proton-transporting ATP synthase complex [GO:0005753]; mitochondrial proton-transporting ATP synthase complex, coupling factor F(o) [GO:0000276]; mitochondrion [GO:0005739]; myelin sheath [GO:0043209]; nucleoplasm [GO:0005654]; protein-containing complex binding [GO:0044877]; proton-transporting ATP synthase activity, rotational mechanism […			Mitochondrial membrane ATP synthase (F(1)F(0) ATP synthase or Complex V) produces ATP from ADP in the presence of a proton gradient across the membrane which is generated by electron transport complexes of the respiratory chain. F-type ATPases consist of two structural domains, F(1) - containing the extramembraneous catalytic core, and F(0) - containing the membrane proton channel, linked togethe…		Mitochondrion. Mitochondrion inner membrane.				312990	31380	8559100	6158200	72801000	17572534	3.10938e+07	1.76945			106560	21901	1076400	53834000	6449900	1.22978e+07	2.33704e+07	1.90038	0.699828	0.70924	5	5
Q925I1|ATAD3_MOUSE;Q925I1-2|ATAD3_MOUSE	ATAD3_MOUSE	ATPase family AAA domain-containing protein 3	11	11	21.8	28.747	Atad3 Atad3a Kiaa1273	ATP-binding;Acetylation;Alternative splicing;Coiled coil;Direct protein sequencing;Membrane;Mitochondrion;Mitochondrion inner membrane;Mitochondrion nucleoid;Nucleotide-binding;Reference proteome;Transmembrane;Transmembrane helix	integral component of membrane [GO:0016021]; mitochondrial inner membrane [GO:0005743]; mitochondrial nucleoid [GO:0042645]; mitochondrion [GO:0005739]; ATP binding [GO:0005524]; identical protein binding [GO:0042802]; zinc ion binding [GO:0008270]; antiviral innate immune response [GO:0140374]; mitochondrion organization [GO:0007005]; negative regulation of apoptotic process [GO:0043066]; regula…			Essential for mitochondrial network organization, mitochondrial metabolism and cell growth at organism and cellular level. May play an important role in mitochondrial protein synthesis. May also participate in mitochondrial DNA replication. May bind to mitochondrial DNA D-loops and contribute to nucleoid stability. Required for enhanced channeling of cholesterol for hormone-dependent steroidogene…	Expressed in heart, spleen, kidney, liver and at smaller levels, in lung and muscle (at protein level). {ECO:0000269|PubMed:20332122}.	Mitochondrion inner membrane {ECO:0000250}; Single-pass membrane protein {ECO:0000250}. Mitochondrion matrix, mitochondrion nucleoid {ECO:0000250}. Note=In the mitochondrial inner membrane, enriched in sites with the potential to form contacts with the outer membrane. The N-terminal domain interacts with the inner surface of the mitochondrial outer membrane and the C-terminal domain localizes in …				45658		128020	184470	11989000	3086787	5.93508e+06	1.92274		4035.8	29191		127640	3283300	372610	763355	1.4162e+06	1.85523	0.247298	0.535295	4	5
P56382|ATP5E_MOUSE	ATP5E_MOUSE	ATP synthase subunit epsilon, mitochondrial	3	3	40.4	5.7032	Atp5f1e Atp5e	ATP synthesis;Acetylation;CF(1);Hydrogen ion transport;Hydrolase;Ion transport;Membrane;Mitochondrion;Mitochondrion inner membrane;Reference proteome;Transport	mitochondrial inner membrane [GO:0005743]; mitochondrial proton-transporting ATP synthase complex [GO:0005753]; mitochondrial proton-transporting ATP synthase complex, catalytic sector F(1) [GO:0000275]; mitochondrion [GO:0005739]; hydrolase activity [GO:0016787]; proton-exporting ATPase activity, phosphorylative mechanism [GO:0008553]; proton-transporting ATP synthase activity, rotational mechan…			Mitochondrial membrane ATP synthase (F(1)F(0) ATP synthase or Complex V) produces ATP from ADP in the presence of a proton gradient across the membrane which is generated by electron transport complexes of the respiratory chain. F-type ATPases consist of two structural domains, F(1) - containing the extramembraneous catalytic core, and F(0) - containing the membrane proton channel, linked togethe…		Mitochondrion. Mitochondrion inner membrane.				932630		1107000	6694700	49471000	1.45513e+07	2.34331e+07	1.61037			599590		773620	30082000	5108300	9.14088e+06	1.41157e+07	1.54424	0.628181	0.77363	4	4
Q9DCX2|ATP5H_MOUSE	ATP5H_MOUSE	ATP synthase subunit d, mitochondrial	13	13	85.1	70.675	Atp5pd Atp5h	Acetylation;CF(0);Direct protein sequencing;Hydrogen ion transport;Ion transport;Membrane;Mitochondrion;Mitochondrion inner membrane;Reference proteome;Transport	mitochondrial inner membrane [GO:0005743]; mitochondrial proton-transporting ATP synthase complex [GO:0005753]; mitochondrial proton-transporting ATP synthase complex, coupling factor F(o) [GO:0000276]; mitochondrial proton-transporting ATP synthase, stator stalk [GO:0000274]; mitochondrion [GO:0005739]; myelin sheath [GO:0043209]; protein-containing complex binding [GO:0044877]; proton-transport…			Mitochondrial membrane ATP synthase (F(1)F(0) ATP synthase or Complex V) produces ATP from ADP in the presence of a proton gradient across the membrane which is generated by electron transport complexes of the respiratory chain. F-type ATPases consist of two structural domains, F(1) - containing the extramembraneous catalytic core, and F(0) - containing the membrane proton channel, linked togethe…		Mitochondrion. Mitochondrion inner membrane.		170820	30273	394070		18314000	13922000	100540000	2.22285e+07	3.91741e+07	1.76234			326200	99619	15484000	65253000	7454500	1.77235e+07	2.73075e+07	1.54075	0.79733	0.812354	6	5
Q06185|ATP5I_MOUSE	ATP5I_MOUSE	ATP synthase subunit e, mitochondrial	4	4	52.1	14.487	Atp5me Atp5i Atp5k Lfm-1 Lfm1	ATP synthesis;Acetylation;CF(0);Direct protein sequencing;Hydrogen ion transport;Ion transport;Membrane;Mitochondrion;Mitochondrion inner membrane;Phosphoprotein;Reference proteome;Transport	mitochondrial proton-transporting ATP synthase complex [GO:0005753]; mitochondrial proton-transporting ATP synthase complex, coupling factor F(o) [GO:0000276]; mitochondrion [GO:0005739]; protein-containing complex binding [GO:0044877]; proton-transporting ATP synthase activity, rotational mechanism [GO:0046933]; ATP metabolic process [GO:0046034]; mitochondrial ATP synthesis coupled proton trans…			Mitochondrial membrane ATP synthase (F(1)F(0) ATP synthase or Complex V) produces ATP from ADP in the presence of a proton gradient across the membrane which is generated by electron transport complexes of the respiratory chain. F-type ATPases consist of two structural domains, F(1) - containing the extramembraneous catalytic core, and F(0) - containing the membrane proton channel, linked togethe…	Mammary gland, liver, kidney, heart, spleen, brain and lung.	Mitochondrion. Mitochondrion inner membrane.				271520	94003	4207600	5541200	53017000	1.26263e+07	2.27056e+07	1.79828					4090100	28543000	1047900	11227000	1.5073e+07	1.34257	0.889178	0.603643	5	3
Q9CPQ8|ATP5L_MOUSE	ATP5L_MOUSE	ATP synthase subunit g, mitochondrial	4	4	41.7	20.82	Atp5mg Atp5l	ATP synthesis;Acetylation;CF(0);Direct protein sequencing;Hydrogen ion transport;Ion transport;Membrane;Mitochondrion;Mitochondrion inner membrane;Reference proteome;Transport	mitochondrial inner membrane [GO:0005743]; mitochondrial proton-transporting ATP synthase complex [GO:0005753]; mitochondrial proton-transporting ATP synthase complex, coupling factor F(o) [GO:0000276]; mitochondrion [GO:0005739]; proton-exporting ATPase activity, phosphorylative mechanism [GO:0008553]; ATP metabolic process [GO:0046034]; ATP synthesis coupled proton transport [GO:0015986]; mitoc…			Mitochondrial membrane ATP synthase (F(1)F(0) ATP synthase or Complex V) produces ATP from ADP in the presence of a proton gradient across the membrane which is generated by electron transport complexes of the respiratory chain. F-type ATPases consist of two structural domains, F(1) - containing the extramembraneous catalytic core, and F(0) - containing the membrane proton channel, linked togethe…		Mitochondrion. Mitochondrion inner membrane.				303590		2012800	484190	36376000	9794145	1.77378e+07	1.81106			291910		874710	25690000	5149900	8001630	1.19895e+07	1.49838	0.816981	0.851247	4	4
P03930|ATP8_MOUSE	ATP8_MOUSE	ATP synthase protein 8	2	2	34.3	6.0286	Mtatp8 Atp8 mt-Atp8	ATP synthesis;Acetylation;CF(0);Direct protein sequencing;Hydrogen ion transport;Ion transport;Membrane;Mitochondrion;Reference proteome;Transmembrane;Transmembrane helix;Transport	integral component of membrane [GO:0016021]; mitochondrial proton-transporting ATP synthase complex [GO:0005753]; mitochondrial proton-transporting ATP synthase complex, coupling factor F(o) [GO:0000276]; mitochondrion [GO:0005739]; proton transmembrane transporter activity [GO:0015078]; ATP synthesis coupled proton transport [GO:0015986]			Mitochondrial membrane ATP synthase (F(1)F(0) ATP synthase or Complex V) produces ATP from ADP in the presence of a proton gradient across the membrane which is generated by electron transport complexes of the respiratory chain. F-type ATPases consist of two structural domains, F(1) - containing the extramembraneous catalytic core and F(0) - containing the membrane proton channel, linked together…		Mitochondrion membrane; Single-pass membrane protein.		327420		453500	94912	12378000	11247000	56742000	13540472	2.19072e+07	1.6179	90321			102380	7340600	36156000	6485900	1.0035e+07	1.49976e+07	1.49453	0.741115	0.887194	6	5
Q03265|ATPA_MOUSE	ATPA_MOUSE	ATP synthase subunit alpha, mitochondrial	49	49	72.7	323.31	Atp5f1a Atp5a1	ATP synthesis;ATP-binding;Acetylation;CF(1);Cell membrane;Direct protein sequencing;Glycoprotein;Hydrogen ion transport;Ion transport;Membrane;Methylation;Mitochondrion;Mitochondrion inner membrane;Nucleotide-binding;Phosphoprotein;Reference proteome;Transit peptide;Transport	cell surface [GO:0009986]; COP9 signalosome [GO:0008180]; membrane [GO:0016020]; membrane raft [GO:0045121]; mitochondrial inner membrane [GO:0005743]; mitochondrial proton-transporting ATP synthase complex [GO:0005753]; mitochondrial proton-transporting ATP synthase complex, catalytic sector F(1) [GO:0000275]; mitochondrion [GO:0005739]; myelin sheath [GO:0043209]; nucleus [GO:0005634]; plasma m…			Mitochondrial membrane ATP synthase (F(1)F(0) ATP synthase or Complex V) produces ATP from ADP in the presence of a proton gradient across the membrane which is generated by electron transport complexes of the respiratory chain. F-type ATPases consist of two structural domains, F(1) - containing the extramembraneous catalytic core, and F(0) - containing the membrane proton channel, linked togethe…		Mitochondrion inner membrane {ECO:0000250|UniProtKB:P19483}; Peripheral membrane protein {ECO:0000250|UniProtKB:P19483}; Matrix side {ECO:0000250|UniProtKB:P19483}. Cell membrane {ECO:0000250|UniProtKB:P25705}; Peripheral membrane protein {ECO:0000250|UniProtKB:P25705}; Extracellular side {ECO:0000250|UniProtKB:P25705}. Note=Colocalizes with HRG on the cell surface of T-cells. {ECO:0000250|UniPro…		971070	129580	11619000	211150	69745000	87647000	611970000	1.11756e+08	2.23519e+08	2.00006	33230	864450	7973200	509170	34451000	421110000	89734000	7.92393e+07	1.5421e+08	1.94614	0.709038	0.871526	7	7
P56480|ATPB_MOUSE	ATPB_MOUSE	ATP synthase subunit beta, mitochondrial	33	33	77.1	323.31	Atp5f1b Atp5b	ATP synthesis;ATP-binding;Acetylation;CF(1);Direct protein sequencing;Glycoprotein;Hydrogen ion transport;Ion transport;Membrane;Mitochondrion;Mitochondrion inner membrane;Nucleotide-binding;Phosphoprotein;Reference proteome;Transit peptide;Translocase;Transport	cell surface [GO:0009986]; membrane [GO:0016020]; membrane raft [GO:0045121]; mitochondrial inner membrane [GO:0005743]; mitochondrial membrane [GO:0031966]; mitochondrial nucleoid [GO:0042645]; mitochondrial proton-transporting ATP synthase complex [GO:0005753]; mitochondrial proton-transporting ATP synthase complex, catalytic sector F(1) [GO:0000275]; mitochondrion [GO:0005739]; myelin sheath […	Reaction=ATP + 4 H(+)(in) + H2O = ADP + 5 H(+)(out) + phosphate; Xref=Rhea:RHEA:57720, ChEBI:CHEBI:15377, ChEBI:CHEBI:15378, ChEBI:CHEBI:30616, ChEBI:CHEBI:43474, ChEBI:CHEBI:456216; EC=7.1.2.2;		Mitochondrial membrane ATP synthase (F(1)F(0) ATP synthase or Complex V) produces ATP from ADP in the presence of a proton gradient across the membrane which is generated by electron transport complexes of the respiratory chain. F-type ATPases consist of two structural domains, F(1) - containing the extramembraneous catalytic core, and F(0) - containing the membrane proton channel, linked togethe…		Mitochondrion inner membrane {ECO:0000250|UniProtKB:P00829}; Peripheral membrane protein {ECO:0000250|UniProtKB:P00829}; Matrix side {ECO:0000250|UniProtKB:P00829}.		2560400	97661	17568000	624690	168040000	178880000	928160000	1.85133e+08	3.37173e+08	1.82125	181330	521830	16447000	1198300	84051000	639700000	159370000	1.28781e+08	2.33045e+08	1.80962	0.695615	0.899524	7	7
Q9D3D9|ATPD_MOUSE	ATPD_MOUSE	ATP synthase subunit delta, mitochondrial	5	5	37.5	30.837	Atp5f1d Atp5d	ATP synthesis;Acetylation;CF(1);Direct protein sequencing;Hydrogen ion transport;Ion transport;Membrane;Mitochondrion;Mitochondrion inner membrane;Reference proteome;Transit peptide;Transport	mitochondrial envelope [GO:0005740]; mitochondrial inner membrane [GO:0005743]; mitochondrial proton-transporting ATP synthase complex [GO:0005753]; mitochondrial proton-transporting ATP synthase complex, catalytic sector F(1) [GO:0000275]; mitochondrion [GO:0005739]; proton-transporting ATP synthase complex [GO:0045259]; proton-transporting ATP synthase complex, catalytic core F(1) [GO:0045261];…			Mitochondrial membrane ATP synthase (F(1)F(0) ATP synthase or Complex V) produces ATP from ADP in the presence of a proton gradient across the membrane which is generated by electron transport complexes of the respiratory chain. F-type ATPases consist of two structural domains, F(1) - containing the extramembraneous catalytic core, and F(0) - containing the membrane proton channel, linked togethe…		Mitochondrion. Mitochondrion inner membrane.				478610		6233200	6901600	42469000	1.40206e+07	1.91835e+07	1.36824			380580		3697600	8134700	6488500	4675345	3.39881e+06	0.726964	0.333462	0.613726	4	4
Q91VR2|ATPG_MOUSE	ATPG_MOUSE	ATP synthase subunit gamma, mitochondrial	13	13	35.9	61.986	Atp5f1c Atp5c1	ATP synthesis;Acetylation;CF(1);Direct protein sequencing;Hydrogen ion transport;Ion transport;Membrane;Mitochondrion;Mitochondrion inner membrane;Phosphoprotein;Reference proteome;Transit peptide;Transport	mitochondrial inner membrane [GO:0005743]; mitochondrial proton-transporting ATP synthase complex [GO:0005753]; mitochondrial proton-transporting ATP synthase complex, catalytic sector F(1) [GO:0000275]; mitochondrion [GO:0005739]; myelin sheath [GO:0043209]; proton-transporting ATP synthase complex, catalytic core F(1) [GO:0045261]; proton-transporting ATP synthase activity, rotational mechanism…			Mitochondrial membrane ATP synthase (F(1)F(0) ATP synthase or Complex V) produces ATP from ADP in the presence of a proton gradient across the membrane which is generated by electron transport complexes of the respiratory chain. F-type ATPases consist of two structural domains, F(1) - containing the extramembraneous catalytic core, and F(0) - containing the membrane proton channel, linked togethe…		Mitochondrion inner membrane {ECO:0000250|UniProtKB:P05631}; Peripheral membrane protein {ECO:0000250|UniProtKB:P05631}; Matrix side {ECO:0000250|UniProtKB:P05631}.		52776		503820		1688300	3465900	86673000	1.84768e+07	3.81457e+07	2.06452		28564	292940	41474	1343100	60340000	4948700	1.11658e+07	2.4163e+07	2.16402	0.604316	0.633344	5	6
P56135|ATPK_MOUSE	ATPK_MOUSE	ATP synthase subunit f, mitochondrial	3	3	27.3	14.24	Atp5mf Atp5j2	ATP synthesis;Acetylation;CF(0);Direct protein sequencing;Hydrogen ion transport;Ion transport;Membrane;Mitochondrion;Mitochondrion inner membrane;Phosphoprotein;Reference proteome;Transmembrane;Transmembrane helix;Transport	integral component of membrane [GO:0016021]; mitochondrial inner membrane [GO:0005743]; mitochondrial proton-transporting ATP synthase complex [GO:0005753]; mitochondrial proton-transporting ATP synthase complex, coupling factor F(o) [GO:0000276]; mitochondrion [GO:0005739]; proton-transporting ATP synthase activity, rotational mechanism [GO:0046933]; ATP metabolic process [GO:0046034]; mitochond…			Mitochondrial membrane ATP synthase (F(1)F(0) ATP synthase or Complex V) produces ATP from ADP in the presence of a proton gradient across the membrane which is generated by electron transport complexes of the respiratory chain. F-type ATPases consist of two structural domains, F(1) - containing the extramembraneous catalytic core and F(0) - containing the membrane proton channel, linked together…		Mitochondrion. Mitochondrion inner membrane {ECO:0000305}; Single-pass membrane protein {ECO:0000305}.		971490		1394800		9527800	10961000	57559000	16082818	2.36303e+07	1.46929					5252700	44158000	6262900	1.85579e+07	2.21761e+07	1.19497	1.15389	0.59404	5	3
Q9DB20|ATPO_MOUSE	ATPO_MOUSE	ATP synthase subunit O, mitochondrial	15	15	73.7	145.74	Atp5po Atp5o D12Wsu28e	ATP synthesis;Acetylation;Direct protein sequencing;Hydrogen ion transport;Ion transport;Membrane;Mitochondrion;Mitochondrion inner membrane;Reference proteome;Transit peptide;Transport	cell surface [GO:0009986]; mitochondrial proton-transporting ATP synthase complex [GO:0005753]; mitochondrial proton-transporting ATP synthase complex, coupling factor F(o) [GO:0000276]; mitochondrion [GO:0005739]; myelin sheath [GO:0043209]; plasma membrane [GO:0005886]; ATPase activity [GO:0016887]; drug binding [GO:0008144]; estradiol binding [GO:1903924]; protein-containing complex binding [G…			Mitochondrial membrane ATP synthase (F(1)F(0) ATP synthase or Complex V) produces ATP from ADP in the presence of a proton gradient across the membrane which is generated by electron transport complexes of the respiratory chain. F-type ATPases consist of two structural domains, F(1) - containing the extramembraneous catalytic core and F(0) - containing the membrane proton channel, linked together…		Mitochondrion {ECO:0000250}. Mitochondrion inner membrane {ECO:0000250}.			10036	86344	12189	1387200	1526100	92386000	1.59013e+07	3.74762e+07	2.3568			47047		332600	93499000	4142500	2.45053e+07	4.60337e+07	1.87852	1.54109	0.520776	6	4
O70305|ATX2_MOUSE;O70305-2|ATX2_MOUSE;O70305-3|ATX2_MOUSE	ATX2_MOUSE	Ataxin-2	12	11	13.2	36.998	Atxn2 Atx2 Sca2	Alternative splicing;Cytoplasm;Isopeptide bond;Methylation;Phosphoprotein;Reference proteome;Ubl conjugation	cytoplasm [GO:0005737]; cytoplasmic stress granule [GO:0010494]; cytosol [GO:0005829]; Golgi apparatus [GO:0005794]; perinuclear region of cytoplasm [GO:0048471]; polysome [GO:0005844]; ribonucleoprotein complex [GO:1990904]; trans-Golgi network [GO:0005802]; epidermal growth factor receptor binding [GO:0005154]; protein C-terminus binding [GO:0008022]; RNA binding [GO:0003723]; cerebellar Purkin…			Involved in EGFR trafficking, acting as negative regulator of endocytic EGFR internalization at the plasma membrane. {ECO:0000269|PubMed:18602463}.	Expressed in the heart, lung, liver, kidney, skeletal muscle, spleen and intestine. Predominant expression was seen in the brain where a high level expression was found in the pyramidal cortical neurons, large brain stem neurons and cerebellar Purkinje cells. All three isoforms were found in all the tissues except skeletal muscle where only isoform 1 was found. {ECO:0000269|PubMed:9668173}.	Cytoplasm {ECO:0000269|PubMed:9668173}.				225810		1470100	3770000	7211300	3.1693e+06	3.06866e+06	0.968245			189520		3981100	5714900	7220600	4276530	3.02916e+06	0.708321	1.34936	0.794343	4	4
Q7TQH0-2|ATX2L_MOUSE;Q7TQH0-3|ATX2L_MOUSE;Q7TQH0|ATX2L_MOUSE	ATX2L_MOUSE	Ataxin-2-like protein	29	28	31.8	125.2	Atxn2l A2lp	Acetylation;Alternative splicing;Cytoplasm;Isopeptide bond;Membrane;Methylation;Nucleus;Phosphoprotein;Reference proteome;Ubl conjugation	cytoplasmic stress granule [GO:0010494]; cytosol [GO:0005829]; membrane [GO:0016020]; nuclear speck [GO:0016607]; RNA binding [GO:0003723]; regulation of cytoplasmic mRNA processing body assembly [GO:0010603]; stress granule assembly [GO:0034063]			Involved in the regulation of stress granule and P-body formation. {ECO:0000250|UniProtKB:Q8WWM7}.	Expressed in cerebellum. {ECO:0000269|PubMed:17322884}.	Membrane {ECO:0000250}; Peripheral membrane protein {ECO:0000250}. Cytoplasm {ECO:0000250|UniProtKB:Q8WWM7}. Nucleus speckle {ECO:0000250|UniProtKB:Q8WWM7}. Cytoplasmic granule {ECO:0000250|UniProtKB:Q8WWM7}. Note=Predominantly cytoplasmic but is also detected in nuclear speckles. Component of cytoplasmic stress granules. Inhibition of methylation alters nuclear localization. Methylation does not…				43361		2394100	21955000	28841000	1.33084e+07	1.42725e+07	1.07244		6756.7	11495	5923.1	8658600	16144000	21715000	7.75696e+06	9.44583e+06	1.21772	0.582864	0.402939	4	6
Q91YN9|BAG2_MOUSE	BAG2_MOUSE	BAG family molecular chaperone regulator 2	11	11	59.5	74.765	Bag2	3D-structure;Acetylation;Chaperone;Coiled coil;Phosphoprotein;Reference proteome	axon [GO:0030424]; chaperone complex [GO:0101031]; dendrite [GO:0030425]; adenyl-nucleotide exchange factor activity [GO:0000774]; chaperone binding [GO:0051087]; heat shock protein binding [GO:0031072]; identical protein binding [GO:0042802]; ion channel binding [GO:0044325]; tau protein binding [GO:0048156]; ubiquitin protein ligase binding [GO:0031625]; negative regulation of protein binding […			Co-chaperone for HSP70 and HSC70 chaperone proteins. Acts as a nucleotide-exchange factor (NEF) promoting the release of ADP from the HSP70 and HSC70 proteins thereby triggering client/substrate protein release. {ECO:0000250|UniProtKB:O95816}.				137700	155990	16840000		12301000	14672000	52278000	16064115	1.91565e+07	1.19251	275770		4490300		12273000	22279000	41113000	16086214	1.6307e+07	1.01372	1.00138	0.704756	6	5
Q9JLV1|BAG3_MOUSE	BAG3_MOUSE	BAG family molecular chaperone regulator 3	29	29	61.2	116.69	Bag3 Bis MNCb-2243	3D-structure;Acetylation;Apoptosis;Chaperone;Cytoplasm;Isopeptide bond;Methylation;Nucleus;Phosphoprotein;Reference proteome;Repeat;Ubl conjugation	chaperone complex [GO:0101031]; cytoplasm [GO:0005737]; cytosol [GO:0005829]; neuron projection [GO:0043005]; nucleus [GO:0005634]; plasma membrane [GO:0005886]; stress fiber [GO:0001725]; Z disc [GO:0030018]; adenyl-nucleotide exchange factor activity [GO:0000774]; chaperone binding [GO:0051087]; protein-containing complex binding [GO:0044877]; autophagosome assembly [GO:0000045]; brain developm…			Co-chaperone for HSP70 and HSC70 chaperone proteins. Acts as a nucleotide-exchange factor (NEF) promoting the release of ADP from the HSP70 and HSC70 proteins thereby triggering client/substrate protein release. Nucleotide release is mediated via its binding to the nucleotide-binding domain (NBD) of HSPA8/HSC70 where as the substrate release is mediated via its binding to the substrate-binding do…		Nucleus {ECO:0000250|UniProtKB:O95817}. Cytoplasm {ECO:0000250|UniProtKB:O95817}. Note=Colocalizes with HSF1 to the nucleus upon heat stress. {ECO:0000250|UniProtKB:O95817}.		193310	132220	6558100	12795	10088000	20491000	20349000	8.26063e+06	9.139e+06	1.10633	90343	252240	2486500		9523000	10545000	20891000	7.29801e+06	8.06234e+06	1.10473	0.883469	0.74902	7	6
Q61335|BAP31_MOUSE	BAP31_MOUSE	B-cell receptor-associated protein 31	9	9	36.3	34.51	Bcap31 Bap31	Apoptosis;Coiled coil;Direct protein sequencing;ER-Golgi transport;Endoplasmic reticulum;Membrane;Protein transport;Reference proteome;Transmembrane;Transmembrane helix;Transport	clathrin-coated vesicle [GO:0030136]; endoplasmic reticulum [GO:0005783]; endoplasmic reticulum membrane [GO:0005789]; endoplasmic reticulum-Golgi intermediate compartment membrane [GO:0033116]; Golgi cisterna membrane [GO:0032580]; Golgi membrane [GO:0000139]; integral component of plasma membrane [GO:0005887]; lipid droplet [GO:0005811]; mitochondrion [GO:0005739]; perinuclear endoplasmic retic…			Functions as a chaperone protein. Is one of the most abundant endoplasmic reticulum (ER) proteins. Plays a role in the export of secreted proteins in the ER, the recognition of abnormally folded protein and their targeting to the ER associated-degradation (ERAD). Also serves as a cargo receptor for the export of transmembrane proteins. May be involved in CASP8-mediated apoptosis. {ECO:0000269|Pub…	Ubiquitous. {ECO:0000269|PubMed:8612576}.	Endoplasmic reticulum membrane {ECO:0000250|UniProtKB:P51572}; Multi-pass membrane protein {ECO:0000255}. Endoplasmic reticulum-Golgi intermediate compartment membrane {ECO:0000250|UniProtKB:P51572}; Multi-pass membrane protein {ECO:0000255}. Note=May shuttle between the ER and the intermediate compartment/cis-Golgi complex. {ECO:0000250|UniProtKB:P51572}.				826110		4044000	13332000	21229000	9.85778e+06	9.25105e+06	0.938452	91920		269070		2049900	20480000	3264100	5230998	8.62483e+06	1.64879	0.530647	0.279701	4	5
P18572-2|BASI_MOUSE;P18572|BASI_MOUSE	BASI_MOUSE	Basigin	7	7	26.7	51.255	Bsg	Alternative splicing;Angiogenesis;Cell membrane;Cell projection;Differentiation;Direct protein sequencing;Disulfide bond;Endoplasmic reticulum;Glycoprotein;Immunoglobulin domain;Lectin;Mannose-binding;Membrane;Phosphoprotein;Receptor;Reference proteome;Signal;Spermatogenesis;Transmembrane;Transmembrane helix	acrosomal membrane [GO:0002080]; axon [GO:0030424]; endoplasmic reticulum membrane [GO:0005789]; endosome [GO:0005768]; integral component of plasma membrane [GO:0005887]; intracellular membrane-bounded organelle [GO:0043231]; melanosome [GO:0042470]; membrane raft [GO:0045121]; mitochondrion [GO:0005739]; photoreceptor inner segment [GO:0001917]; photoreceptor outer segment [GO:0001750]; plasma …			[Isoform 1]: Essential for normal retinal maturation and development (PubMed:10967074, PubMed:11273674, PubMed:11853760). Acts as a retinal cell surface receptor for NXNL1 and plays an important role in NXNL1-mediated survival of retinal cone photoreceptors (PubMed:25957687). In association with glucose transporter SLC16A1/GLUT1 and NXNL1, promotes retinal cone survival by enhancing aerobic glyco…	[Isoform 1]: Retina-specific (PubMed:12939332, PubMed:11273674, PubMed:11853760, PubMed:25957687). Expressed in both rods and cones (at protein level) (PubMed:25957687). {ECO:0000269|PubMed:11273674, ECO:0000269|PubMed:11853760, ECO:0000269|PubMed:12939332, ECO:0000269|PubMed:25957687}.; [Isoform 2]: Testis and caput, corpus and cauda epididymides (at protein level) (PubMed:11882021, PubMed:23727…	[Isoform 1]: Cell membrane {ECO:0000269|PubMed:11273674, ECO:0000269|PubMed:25957687}; Single-pass type I membrane protein {ECO:0000250|UniProtKB:P26453}. Photoreceptor inner segment {ECO:0000269|PubMed:11853760, ECO:0000269|PubMed:25957687}. Cell projection, cilium, photoreceptor outer segment {ECO:0000269|PubMed:25957687}.; [Isoform 2]: Cell membrane {ECO:0000269|PubMed:12601063}; Single-pass t…		266710		745520		4835100	3227700	29906000	7796206	1.24989e+07	1.6032			333360		1833900	11456000	4280200	4475865	4.92953e+06	1.10136	0.574108	0.961881	5	4
O08539-2|BIN1_MOUSE;O08539|BIN1_MOUSE	BIN1_MOUSE	Myc box-dependent-interacting protein 1	5	5	17.7	21.072	Bin1 Amphl Sh3p9	Acetylation;Alternative splicing;Cell membrane;Coiled coil;Cytoplasm;Developmental protein;Differentiation;Endocytosis;Endosome;Membrane;Nucleus;Phosphoprotein;Reference proteome;SH3 domain	axon [GO:0030424]; axon initial segment [GO:0043194]; axon terminus [GO:0043679]; cerebellar mossy fiber [GO:0044300]; cytoplasm [GO:0005737]; cytosol [GO:0005829]; endosome [GO:0005768]; extrinsic component of synaptic vesicle membrane [GO:0098850]; glutamatergic synapse [GO:0098978]; I band [GO:0031674]; lipid tube [GO:0060987]; membrane [GO:0016020]; microtubule [GO:0005874]; node of Ranvier […			Is a key player in the control of plasma membrane curvature, and membrane shaping and remodeling. Required in muscle cells for the formation of T-tubules, tubular invaginations of the plasma membrane that function in depolarization-contraction coupling. Required in muscle cells for the formation of T-tubules, tubular invaginations of the plasma membrane that function in depolarization-contraction…	Isoform 1 is expressed mainly in the brain. Isoform 2 is widely expressed. {ECO:0000269|PubMed:9182529}.	Nucleus {ECO:0000250|UniProtKB:O00499}. Cytoplasm {ECO:0000269|PubMed:12668730}. Endosome {ECO:0000269|PubMed:12668730}. Cell membrane, sarcolemma, T-tubule {ECO:0000250|UniProtKB:O08839}.		212780		2561800		2181100	3877800	15331000	4832896	6.01369e+06	1.24432		244250	787790		1320300	3213500	3996000	1912368	1.61495e+06	0.844479	0.395698	0.493085	5	5
P20029|BIP_MOUSE	BIP_MOUSE	Endoplasmic reticulum chaperone BiP	46	44	60.2	262.85	Hspa5 Grp78	ATP-binding;Acetylation;Chaperone;Cytoplasm;Direct protein sequencing;Endoplasmic reticulum;Hydrolase;Isopeptide bond;Methylation;Nitration;Nucleotide-binding;Phosphoprotein;Reference proteome;Signal;Ubl conjugation	cell surface [GO:0009986]; COP9 signalosome [GO:0008180]; cytoplasm [GO:0005737]; cytosol [GO:0005829]; endoplasmic reticulum [GO:0005783]; endoplasmic reticulum chaperone complex [GO:0034663]; endoplasmic reticulum lumen [GO:0005788]; endoplasmic reticulum membrane [GO:0005789]; endoplasmic reticulum-Golgi intermediate compartment [GO:0005793]; extracellular region [GO:0005576]; integral compone…	Reaction=ATP + H2O = ADP + H(+) + phosphate; Xref=Rhea:RHEA:13065, ChEBI:CHEBI:15377, ChEBI:CHEBI:15378, ChEBI:CHEBI:30616, ChEBI:CHEBI:43474, ChEBI:CHEBI:456216; EC=3.6.4.10; Evidence={ECO:0000250|UniProtKB:G3I8R9};		Endoplasmic reticulum chaperone that plays a key role in protein folding and quality control in the endoplasmic reticulum lumen (PubMed:12411443, PubMed:12475965). Involved in the correct folding of proteins and degradation of misfolded proteins via its interaction with DNAJC10/ERdj5, probably to facilitate the release of DNAJC10/ERdj5 from its substrate (PubMed:12411443). Acts as a key repressor…		Endoplasmic reticulum lumen {ECO:0000255|PROSITE-ProRule:PRU10138, ECO:0000269|PubMed:21992152}. Cytoplasm {ECO:0000269|PubMed:21992152}.		2502200	4172100	19839000	501670	37231000	89550000	119460000	3.90366e+07	4.7305e+07	1.21181	879470	9300700	16092000	4134400	62204000	84716000	108280000	4.08009e+07	4.37436e+07	1.07212	1.0452	0.781633	7	7
Q3TMW1|C102A_MOUSE	C102A_MOUSE	Coiled-coil domain-containing protein 102A	12	12	31.1	45.74	Ccdc102a	Coiled coil;Phosphoprotein;Reference proteome	myosin complex [GO:0016459]; motor activity [GO:0003774]									993840		3241200	10073000	9224200	5883060	4.45731e+06	0.757651			901410	1367800	5251700	3539900	13415000	4895162	5.07306e+06	1.03634	0.832078	0.710922	4	5
Q8K1A6|C2D1A_MOUSE	C2D1A_MOUSE	Coiled-coil and C2 domain-containing protein 1A	2	2	1.1	4.7497	Cc2d1a	Coiled coil;Cytoplasm;Cytoskeleton;DNA-binding;Nucleus;Phosphoprotein;Reference proteome;Repressor;Transcription;Transcription regulation	cytosol [GO:0005829]; fibrillar center [GO:0001650]; microtubule organizing center [GO:0005815]; nucleus [GO:0005634]; plasma membrane [GO:0005886]; DNA-binding transcription factor activity, RNA polymerase II-specific [GO:0000981]; DNA-binding transcription repressor activity, RNA polymerase II-specific [GO:0001227]; RNA polymerase II cis-regulatory region sequence-specific DNA binding [GO:00009…			Transcription factor that binds specifically to the DRE (dual repressor element) and represses HTR1A gene transcription in neuronal cells. The combination of calcium and ATP specifically inactivates the binding with FRE. May play a role in the altered regulation of HTR1A associated with anxiety and major depression. Mediates HDAC-independent repression of HTR1A promoter in neuronal cell. Performs…	Highly expressed in brain, expression is enriched in the gray matter and strongest in the olfactory bulb. {ECO:0000269|PubMed:16033914, ECO:0000269|PubMed:21273312}.	Cytoplasm {ECO:0000250|UniProtKB:Q6P1N0}. Nucleus {ECO:0000250|UniProtKB:Q66HA5}. Cytoplasm, cytoskeleton, microtubule organizing center, centrosome {ECO:0000250|UniProtKB:Q6P1N0}.			366710	1239100		1809100	1633600	18508000	4711302	7.73265e+06	1.6413		238810	790940		1166500	7582400	7699400	3495610	3.7987e+06	1.08671	0.741963	0.890523	5	5
O08532-3|CA2D1_MOUSE;O08532-2|CA2D1_MOUSE;O08532|CA2D1_MOUSE;O08532-4|CA2D1_MOUSE;O08532-5|CA2D1_MOUSE;Q6PHS9-4|CA2D2_MOUSE;Q6PHS9-2|CA2D2_MOUSE;Q6PHS9-5|CA2D2_MOUSE;Q6PHS9|CA2D2_MOUSE;Q6PHS9-3|CA2D2_MOUSE;Q6PHS9-6|CA2D2_MOUSE	CA2D1_MOUSE	Voltage-dependent calcium channel subunit alpha-2/delta-1	33	33	40.3	183.97	Cacna2d1 Cacna2	Alternative splicing;Calcium;Calcium channel;Calcium transport;Disulfide bond;Glycoprotein;Ion channel;Ion transport;Membrane;Metal-binding;Phosphoprotein;Reference proteome;Signal;Transmembrane;Transmembrane helix;Transport;Voltage-gated channel	anchored component of postsynaptic membrane [GO:0099025]; anchored component of presynaptic active zone membrane [GO:0099029]; glutamatergic synapse [GO:0098978]; L-type voltage-gated calcium channel complex [GO:1990454]; sarcoplasmic reticulum [GO:0016529]; T-tubule [GO:0030315]; voltage-gated calcium channel complex [GO:0005891]; metal ion binding [GO:0046872]; voltage-gated calcium channel act…			The alpha-2/delta subunit of voltage-dependent calcium channels regulates calcium current density and activation/inactivation kinetics of the calcium channel. Plays an important role in excitation-contraction coupling (By similarity). {ECO:0000250}.	Isoform 2A is expressed in skeletal muscle and aorta. Isoform 2B is expressed in brain. Isoform 2C is expressed in heart. Isoform 2D is expressed in heart and smooth muscle. Isoform 2E is expressed in smooth muscle. All five isoforms are expressed in the cardiovascular system.	Membrane {ECO:0000305}; Single-pass type I membrane protein {ECO:0000305}.		102190	2849.4	2678400	17002	15168000	17083000	69704000	1.49651e+07	2.52324e+07	1.68609	7662.3		1227200	23815	7251400	25006000	27410000	1.01543e+07	1.27439e+07	1.25502	0.678537	0.916789	7	6
Q02789-2|CAC1S_MOUSE;Q02789|CAC1S_MOUSE;Q01815-3|CAC1C_MOUSE;Q01815-2|CAC1C_MOUSE;Q01815|CAC1C_MOUSE;Q99246-3|CAC1D_MOUSE;Q99246-4|CAC1D_MOUSE;Q99246|CAC1D_MOUSE	CAC1S_MOUSE	Voltage-dependent L-type calcium channel subunit alpha-1S	10	10	6.1	27.37	Cacna1s Cach1 Cach1b Cacn1 Cacnl1a3	3D-structure;Alternative splicing;Calcium;Calcium channel;Calcium transport;Calmodulin-binding;Cell membrane;Disulfide bond;Glycoprotein;Ion channel;Ion transport;Membrane;Metal-binding;Phosphoprotein;Reference proteome;Repeat;Transmembrane;Transmembrane helix;Transport;Voltage-gated channel	cytoplasm [GO:0005737]; dendritic spine head [GO:0044327]; I band [GO:0031674]; L-type voltage-gated calcium channel complex [GO:1990454]; plasma membrane [GO:0005886]; sarcolemma [GO:0042383]; sarcoplasmic reticulum [GO:0016529]; T-tubule [GO:0030315]; voltage-gated calcium channel complex [GO:0005891]; calmodulin binding [GO:0005516]; high voltage-gated calcium channel activity [GO:0008331]; me…			Pore-forming, alpha-1S subunit of the voltage-gated calcium channel that gives rise to L-type calcium currents in skeletal muscle. Calcium channels containing the alpha-1S subunit play an important role in excitation-contraction coupling in skeletal muscle via their interaction with RYR1, which triggers Ca(2+) release from the sarcplasmic reticulum and ultimately results in muscle contraction. Lo…		Cell membrane, sarcolemma, T-tubule {ECO:0000250|UniProtKB:P07293}; Multi-pass membrane protein {ECO:0000250|UniProtKB:P07293}.	Note=Defects in Cacna1s are the cause of muscular dysgenesis (MDG), a lethal autosomal recessive disorder in which there is total lack of excitation-contraction coupling in homozygotes, and which results in complete skeletal muscle paralysis. A single nucleotide deletion yields a protein with an altered and truncated C-terminus. {ECO:0000269|PubMed:1281468}.			322440		1828400	689700	8203400	2760985	3.68449e+06	1.33448			213440		723870	3218000	2130600	1.57148e+06	1.3646e+06	0.868352	0.569173	0.767137	4	4
Q9WTR5|CAD13_MOUSE	CAD13_MOUSE	Cadherin-13	16	16	29.1	121.16	Cdh13	3D-structure;Calcium;Cell adhesion;Cell membrane;Cleavage on pair of basic residues;GPI-anchor;Glycoprotein;Lipoprotein;Membrane;Metal-binding;Reference proteome;Repeat;Signal	anchored component of membrane [GO:0031225]; catenin complex [GO:0016342]; caveola [GO:0005901]; cytoplasm [GO:0005737]; external side of plasma membrane [GO:0009897]; extracellular space [GO:0005615]; GABA-ergic synapse [GO:0098982]; neuron projection [GO:0043005]; perinuclear region of cytoplasm [GO:0048471]; plasma membrane [GO:0005886]; synapse [GO:0045202]; adiponectin binding [GO:0055100]; …			Cadherins are calcium-dependent cell adhesion proteins. They preferentially interact with themselves in a homophilic manner in connecting cells; cadherins may thus contribute to the sorting of heterogeneous cell types. May act as a negative regulator of neural cell growth.		Cell membrane {ECO:0000250}; Lipid-anchor, GPI-anchor {ECO:0000250}.		2622200	142750	9050600	146870	21782000	13053000	52733000	1.42186e+07	1.87049e+07	1.31552	50065	248380	2701100	352170	33887000	18266000	43804000	1.4187e+07	1.82545e+07	1.28671	0.997772	0.745726	7	7
P33146|CAD15_MOUSE	CAD15_MOUSE	Cadherin-15	8	8	15.2	27.421	Cdh15 Cdh14	Calcium;Cell adhesion;Cell membrane;Cleavage on pair of basic residues;Glycoprotein;Membrane;Metal-binding;Reference proteome;Repeat;Signal;Transmembrane;Transmembrane helix	catenin complex [GO:0016342]; caveola [GO:0005901]; Golgi apparatus [GO:0005794]; integral component of membrane [GO:0016021]; neuromuscular junction [GO:0031594]; plasma membrane [GO:0005886]; cadherin binding [GO:0045296]; calcium ion binding [GO:0005509]; cell-cell adhesion via plasma-membrane adhesion molecules [GO:0098742]; homophilic cell adhesion via plasma membrane adhesion molecules [GO:…			Cadherins are calcium-dependent cell adhesion proteins. They preferentially interact with themselves in a homophilic manner in connecting cells; cadherins may thus contribute to the sorting of heterogeneous cell types. M-cadherin is part of the myogenic program and may provide a trigger for terminal muscle differentiation.	Skeletal muscle.	Cell membrane; Single-pass type I membrane protein.		98049		335110		1126500	2433700	6381300	2.07493e+06	2.5743e+06	1.24067					807240	4409300	8618100	4.61155e+06	3.90936e+06	0.847732	2.22251	0.300644	5	3
P14211|CALR_MOUSE	CALR_MOUSE	Calreticulin	3	3	10.6	7.7783	Calr	3D-structure;Acetylation;Calcium;Chaperone;Direct protein sequencing;Disulfide bond;Endoplasmic reticulum;Lectin;Metal-binding;Reference proteome;Repeat;Sarcoplasmic reticulum;Signal;Zinc	acrosomal vesicle [GO:0001669]; cell surface [GO:0009986]; collagen-containing extracellular matrix [GO:0062023]; cytoplasm [GO:0005737]; cytosol [GO:0005829]; endoplasmic reticulum [GO:0005783]; endoplasmic reticulum lumen [GO:0005788]; endoplasmic reticulum membrane [GO:0005789]; endoplasmic reticulum quality control compartment [GO:0044322]; external side of plasma membrane [GO:0009897]; extra…			Calcium-binding chaperone that promotes folding, oligomeric assembly and quality control in the endoplasmic reticulum (ER) via the calreticulin/calnexin cycle. This lectin interacts transiently with almost all of the monoglucosylated glycoproteins that are synthesized in the ER. Interacts with the DNA-binding domain of NR3C1 and mediates its nuclear export. Involved in maternal gene expression re…		Endoplasmic reticulum lumen {ECO:0000255|PROSITE-ProRule:PRU10138, ECO:0000269|PubMed:8418194}. Cytoplasmic granule {ECO:0000269|PubMed:8418194}. Sarcoplasmic reticulum lumen {ECO:0000250|UniProtKB:P28491}. Note=Associated with the lytic granules in the cytolytic T-lymphocytes.				14282000		2522900	19591000	17747000	13535725	7.66465e+06	0.566253			1579000		1186600	3148100	3475800	2347375	1.13318e+06	0.482744	0.173421	0.0265822	4	4
P35564|CALX_MOUSE	CALX_MOUSE	Calnexin	15	15	25.5	63.882	Canx	Acetylation;Calcium;Chaperone;Disulfide bond;Endoplasmic reticulum;Lectin;Lipoprotein;Membrane;Metal-binding;Palmitate;Phosphoprotein;Reference proteome;Repeat;Signal;Transmembrane;Transmembrane helix;Ubl conjugation	axon [GO:0030424]; cytoplasm [GO:0005737]; dendrite cytoplasm [GO:0032839]; dendritic spine [GO:0043197]; endoplasmic reticulum [GO:0005783]; endoplasmic reticulum membrane [GO:0005789]; endoplasmic reticulum quality control compartment [GO:0044322]; glutamatergic synapse [GO:0098978]; integral component of lumenal side of endoplasmic reticulum membrane [GO:0071556]; integral component of membran…			Calcium-binding protein that interacts with newly synthesized glycoproteins in the endoplasmic reticulum. It may act in assisting protein assembly and/or in the retention within the ER of unassembled protein subunits. It seems to play a major role in the quality control apparatus of the ER by the retention of incorrectly folded proteins. Associated with partial T-cell antigen receptor complexes t…		Endoplasmic reticulum membrane {ECO:0000269|PubMed:7628443}; Single-pass type I membrane protein {ECO:0000255}. Endoplasmic reticulum {ECO:0000250|UniProtKB:P27824}. Melanosome {ECO:0000250|UniProtKB:P27824}. Note=The palmitoylated form preferentially localizes to the perinuclear rough ER (By similarity). When bound to CD3 epsilon chains, calnexin's ER retention signal can be masked, permitting i…		78936		71495		2340000	2410100	69237000	1.48275e+07	3.04376e+07	2.05278		248600	117970	101880	932390	33143000	2506000	6.17497e+06	1.32432e+07	2.14466	0.416454	0.798244	5	6
Q60865|CAPR1_MOUSE	CAPR1_MOUSE	Caprin-1	19	19	29.4	79.062	Caprin1 Gpiap Gpiap1 Gpip137 M11s1 Rng105 G5E5	Acetylation;Cell projection;Coiled coil;Cytoplasm;Differentiation;Glycoprotein;Methylation;Phosphoprotein;Protein synthesis inhibitor;RNA-binding;Reference proteome	cell leading edge [GO:0031252]; cytoplasm [GO:0005737]; cytoplasmic stress granule [GO:0010494]; cytosol [GO:0005829]; dendrite [GO:0030425]; glutamatergic synapse [GO:0098978]; lamellipodium [GO:0030027]; P-body [GO:0000932]; postsynapse [GO:0098794]; RNA binding [GO:0003723]; negative regulation of translation [GO:0017148]; positive regulation of dendrite morphogenesis [GO:0050775]; positive re…			May regulate the transport and translation of mRNAs of proteins involved in synaptic plasticity in neurons and cell proliferation and migration in multiple cell types (PubMed:20516077). Binds directly and selectively to MYC and CCND2 RNAs. In neuronal cells, directly binds to several mRNAs associated with RNA granules, including BDNF, CAMK2A, CREB1, MAP2, NTRK2 mRNAs, as well as to GRIN1 and KPNB…	Highest expression in thymus, spleen and brain (at protein level). Lower levels in kidney, muscle and liver (at protein level). {ECO:0000269|PubMed:14764709, ECO:0000269|PubMed:20516077}.	Cytoplasm, cytosol {ECO:0000269|PubMed:14764709, ECO:0000269|PubMed:17210633}. Cell projection, dendrite {ECO:0000250|UniProtKB:Q5M9G3}. Cell projection, lamellipodium {ECO:0000250|UniProtKB:Q14444}. Note=Associated with RNA granules (PubMed:17210633). At the leading edge of migrating fibroblasts, colocalizes with DDX3X (By similarity). {ECO:0000250|UniProtKB:Q14444, ECO:0000269|PubMed:17210633}.		6412.1		22050		2821400	16494000	29879000	9.84457e+06	1.31167e+07	1.33238	32337	11164	48421		7150200	19968000	22842000	8.34202e+06	1.05268e+07	1.2619	0.847373	0.947185	5	6
P47757|CAPZB_MOUSE	CAPZB_MOUSE	F-actin-capping protein subunit beta	28	4	71.5	13.347	Capzb Cappb1	Acetylation;Actin capping;Actin-binding;Alternative splicing;Cytoplasm;Cytoskeleton;Direct protein sequencing;Phosphoprotein;Reference proteome	asymmetric synapse [GO:0032279]; brush border [GO:0005903]; cortical cytoskeleton [GO:0030863]; cytoskeletal calyx [GO:0033150]; dendritic spine [GO:0043197]; F-actin capping protein complex [GO:0008290]; hippocampal mossy fiber to CA3 synapse [GO:0098686]; intercalated disc [GO:0014704]; lamellipodium [GO:0030027]; membrane [GO:0016020]; neuronal cell body [GO:0043025]; postsynaptic density [GO:…			F-actin-capping proteins bind in a Ca(2+)-independent manner to the fast growing ends of actin filaments (barbed end) thereby blocking the exchange of subunits at these ends. Unlike other capping proteins (such as gelsolin and severin), these proteins do not sever actin filaments. Isoform 3 may play a role in spermatogenesis. Alternatively, may play a role in later maturation steps such as capaci…	Isoform 3 is testis-specific and is present in round spermatids, but not in pachytene spermatocytes or Sertoli cells. {ECO:0000269|PubMed:19341723}.	Cytoplasm, cytoskeleton {ECO:0000250}.; [Isoform 1]: Cytoplasm, myofibril, sarcomere, Z line {ECO:0000250}. Cytoplasm, myofibril, sarcomere {ECO:0000250}. Note=In cardiac muscle, isoform 1 is located at Z-disks of sarcomeres while isoform 2 is enriched at intercalated disks. {ECO:0000250}.; [Isoform 3]: Cytoplasm, cytoskeleton, perinuclear theca, calyx {ECO:0000250}. Note=Isoform 3 is located to …		276010	1051600	21696000	84456	21294000	54340000	54615000	2.19082e+07	2.41564e+07	1.10262	214520		10944000	523410	25852000	39028000	83551000	2.66855e+07	3.16849e+07	1.18735	1.21806	0.766639	7	6
P47757-2|CAPZB_MOUSE;P47757-4|CAPZB_MOUSE	CAPZB_MOUSE	F-actin-capping protein subunit beta	29	5	71	175.74	Capzb Cappb1	Acetylation;Actin capping;Actin-binding;Alternative splicing;Cytoplasm;Cytoskeleton;Direct protein sequencing;Phosphoprotein;Reference proteome	asymmetric synapse [GO:0032279]; brush border [GO:0005903]; cortical cytoskeleton [GO:0030863]; cytoskeletal calyx [GO:0033150]; dendritic spine [GO:0043197]; F-actin capping protein complex [GO:0008290]; hippocampal mossy fiber to CA3 synapse [GO:0098686]; intercalated disc [GO:0014704]; lamellipodium [GO:0030027]; membrane [GO:0016020]; neuronal cell body [GO:0043025]; postsynaptic density [GO:…			F-actin-capping proteins bind in a Ca(2+)-independent manner to the fast growing ends of actin filaments (barbed end) thereby blocking the exchange of subunits at these ends. Unlike other capping proteins (such as gelsolin and severin), these proteins do not sever actin filaments. Isoform 3 may play a role in spermatogenesis. Alternatively, may play a role in later maturation steps such as capaci…	Isoform 3 is testis-specific and is present in round spermatids, but not in pachytene spermatocytes or Sertoli cells. {ECO:0000269|PubMed:19341723}.	Cytoplasm, cytoskeleton {ECO:0000250}.; [Isoform 1]: Cytoplasm, myofibril, sarcomere, Z line {ECO:0000250}. Cytoplasm, myofibril, sarcomere {ECO:0000250}. Note=In cardiac muscle, isoform 1 is located at Z-disks of sarcomeres while isoform 2 is enriched at intercalated disks. {ECO:0000250}.; [Isoform 3]: Cytoplasm, cytoskeleton, perinuclear theca, calyx {ECO:0000250}. Note=Isoform 3 is located to …		55456	132700	38362000	11855	36196000	107570000	128130000	4.43511e+07	5.3231e+07	1.20022	19694	238560	11358000	103170	41637000	92252000	119030000	3.78055e+07	4.92214e+07	1.30197	0.852413	0.977416	7	7
Q9D1I2|CAR19_MOUSE	CAR19_MOUSE	Caspase recruitment domain-containing protein 19	5	5	27.3	16.104	Card19	Disulfide bond;Endoplasmic reticulum;Membrane;Mitochondrion;Reference proteome;Transmembrane;Transmembrane helix	endoplasmic reticulum membrane [GO:0005789]; integral component of membrane [GO:0016021]; mitochondrial membrane [GO:0031966]; mitochondrion [GO:0005739]; regulation of apoptotic process [GO:0042981]			Plays a role in inhibiting the effects of BCL10-induced activation of NF-kappa-B. {ECO:0000250|UniProtKB:Q96LW7}.		Endoplasmic reticulum membrane {ECO:0000250}; Single-pass membrane protein {ECO:0000250}. Mitochondrion membrane {ECO:0000250}; Single-pass membrane protein.				534360		1823600	1543900	9701700	3400890	4.23688e+06	1.24582			178930		1102300	8870300	1762100	2.97841e+06	3.98123e+06	1.3367	0.875773	0.711444	4	4
Q8K3W3|CASC3_MOUSE	CASC3_MOUSE	Protein CASC3	2	2	4	3.9707	Casc3 Mln51	ADP-ribosylation;Cell projection;Coiled coil;Cytoplasm;Nonsense-mediated mRNA decay;Nucleus;Phosphoprotein;RNA-binding;Reference proteome;Spliceosome;Stress response;Translation regulation;Transport;Ubl conjugation;mRNA processing;mRNA splicing;mRNA transport	cytoplasm [GO:0005737]; cytoplasmic stress granule [GO:0010494]; dendrite [GO:0030425]; exon-exon junction complex [GO:0035145]; nuclear membrane [GO:0031965]; nuclear speck [GO:0016607]; nucleus [GO:0005634]; perinuclear region of cytoplasm [GO:0048471]; ribonucleoprotein complex [GO:1990904]; U2-type catalytic step 1 spliceosome [GO:0071006]; enzyme binding [GO:0019899]; identical protein bindi…			Required for pre-mRNA splicing as component of the spliceosome. Core component of the splicing-dependent multiprotein exon junction complex (EJC) deposited at splice junctions on mRNAs. The EJC is a dynamic structure consisting of core proteins and several peripheral nuclear and cytoplasmic associated factors that join the complex only transiently either during EJC assembly or during subsequent m…	High levels in heart, brain, including hippocampus and cerebellum, liver, kidney and testis; lower levels in muscle, lung and spleen. {ECO:0000269|PubMed:12843282}.	Cytoplasm {ECO:0000269|PubMed:12843282}. Cytoplasm, perinuclear region {ECO:0000269|PubMed:12843282}. Nucleus {ECO:0000269|PubMed:12843282}. Nucleus speckle {ECO:0000250|UniProtKB:O15234}. Cytoplasm, Stress granule {ECO:0000250|UniProtKB:O15234}. Cytoplasm, Cytoplasmic ribonucleoprotein granule {ECO:0000269|PubMed:12843282}. Cell projection, dendrite {ECO:0000269|PubMed:12843282}. Note=Shuttles b…				35581000		21834000	55356000	46268000	39759750	1.44268e+07	0.362849			27401000		17828000	32333000	51272000	32208500	1.40635e+07	0.436638	0.810078	0.478785	4	4
O09165|CASQ1_MOUSE	CASQ1_MOUSE	Calsequestrin-1	4	4	14.8	17.282	Casq1	Calcium;Direct protein sequencing;Endoplasmic reticulum;Glycoprotein;Membrane;Metal-binding;Mitochondrion;Muscle protein;Phosphoprotein;Reference proteome;Sarcoplasmic reticulum;Signal	cytoplasm [GO:0005737]; endoplasmic reticulum [GO:0005783]; Golgi apparatus [GO:0005794]; I band [GO:0031674]; intracellular membrane-bounded organelle [GO:0043231]; mitochondrial matrix [GO:0005759]; mitochondrion [GO:0005739]; myofibril [GO:0030016]; sarcolemma [GO:0042383]; sarcoplasmic reticulum [GO:0016529]; sarcoplasmic reticulum lumen [GO:0033018]; sarcoplasmic reticulum membrane [GO:00330…			Calsequestrin is a high-capacity, moderate affinity, calcium-binding protein and thus acts as an internal calcium store in muscle. Calcium ions are bound by clusters of acidic residues at the protein surface, often at the interface between subunits. Can bind around 80 Ca(2+) ions (By similarity). Regulates the release of lumenal Ca(2+) via the calcium release channel RYR1; this plays an important…	Detected in skeletal muscle (at protein level). Detected in skeletal muscle. {ECO:0000269|PubMed:17627988, ECO:0000269|PubMed:22049211, ECO:0000269|PubMed:7945294, ECO:0000269|PubMed:9795116}.	Endoplasmic reticulum {ECO:0000250|UniProtKB:P31415}. Sarcoplasmic reticulum {ECO:0000250|UniProtKB:P31415}. Sarcoplasmic reticulum lumen {ECO:0000269|PubMed:22049211, ECO:0000269|PubMed:7945294}. Sarcoplasmic reticulum membrane; Peripheral membrane protein; Lumenal side {ECO:0000250|UniProtKB:P07221}. Mitochondrion matrix {ECO:0000269|PubMed:7945294}. Note=This isoform of calsequestrin occurs in…		342440	233900	2678700		5001300	3070400	9577600	3.48406e+06	3.48386e+06	0.999943	255590	4087200	3034300	664930	6693300	9737600	21727000	6.59999e+06	7.45189e+06	1.12908	1.89434	0.517065	6	7
P49817|CAV1_MOUSE	CAV1_MOUSE	Caveolin-1	8	4	45.5	29.71	Cav1 Cav	Acetylation;Alternative initiation;Cell membrane;Direct protein sequencing;Golgi apparatus;Isopeptide bond;Lipoprotein;Membrane;Palmitate;Phosphoprotein;Reference proteome;Ubl conjugation	acrosomal membrane [GO:0002080]; apical plasma membrane [GO:0016324]; basal plasma membrane [GO:0009925]; basolateral plasma membrane [GO:0016323]; caveola [GO:0005901]; caveolar macromolecular signaling complex [GO:0002095]; cell cortex [GO:0005938]; cell surface [GO:0009986]; cilium [GO:0005929]; cytoplasm [GO:0005737]; cytoplasmic vesicle [GO:0031410]; cytosol [GO:0005829]; endoplasmic reticul…			May act as a scaffolding protein within caveolar membranes (By similarity). Forms a stable heterooligomeric complex with CAV2 that targets to lipid rafts and drives caveolae formation. Mediates the recruitment of CAVIN proteins (CAVIN1/2/3/4) to the caveolae (PubMed:19546242). Interacts directly with G-protein alpha subunits and can functionally regulate their activity (By similarity). Involved i…	Adipose tissue, lung, heart, skeletal muscle, stomach, small bowel, kidney, spleen and testis (at protein level). {ECO:0000269|PubMed:19546242}.	Golgi apparatus membrane {ECO:0000250}; Peripheral membrane protein {ECO:0000250}. Cell membrane {ECO:0000250}; Peripheral membrane protein {ECO:0000250}. Membrane, caveola {ECO:0000269|PubMed:19546242, ECO:0000269|PubMed:21610094}; Peripheral membrane protein {ECO:0000269|PubMed:21610094}. Membrane raft {ECO:0000250|UniProtKB:Q03135}. Golgi apparatus, trans-Golgi network {ECO:0000250|UniProtKB:P…		10830	18254	3834400	109060	18765000	27588000	66782000	1.67296e+07	2.4592e+07	1.46997	12020	43024	366710	122390	8299500	28050000	38598000	1.07845e+07	1.59765e+07	1.48143	0.644635	0.843209	7	7
P51637|CAV3_MOUSE	CAV3_MOUSE	Caveolin-3	3	2	14.6	21.529	Cav3	Cell membrane;Golgi apparatus;Isopeptide bond;Membrane;Reference proteome;Ubl conjugation	caveola [GO:0005901]; cell surface [GO:0009986]; cytoplasm [GO:0005737]; dystrophin-associated glycoprotein complex [GO:0016010]; endoplasmic reticulum [GO:0005783]; Golgi membrane [GO:0000139]; integral component of plasma membrane [GO:0005887]; intercalated disc [GO:0014704]; intracellular membrane-bounded organelle [GO:0043231]; membrane [GO:0016020]; membrane raft [GO:0045121]; neuromuscular …			May act as a scaffolding protein within caveolar membranes. Interacts directly with G-protein alpha subunits and can functionally regulate their activity. May also regulate voltage-gated potassium channels. Plays a role in the sarcolemma repair mechanism of both skeletal muscle and cardiomyocytes that permits rapid resealing of membranes disrupted by mechanical stress (PubMed:19380584). Mediates …	Expressed predominantly in muscle. {ECO:0000269|PubMed:8521953}.	Golgi apparatus membrane {ECO:0000250}; Peripheral membrane protein {ECO:0000250}. Cell membrane {ECO:0000269|PubMed:26497963}; Peripheral membrane protein {ECO:0000250}. Membrane, caveola {ECO:0000269|PubMed:24066022}; Peripheral membrane protein {ECO:0000250}. Cell membrane, sarcolemma {ECO:0000269|PubMed:24066022}. Note=Potential hairpin-like structure in the membrane. Membrane protein of cave…			1235900	8755200	307150	18468000	24841000	37519000	1.51877e+07	1.45609e+07	0.958727	360480		4211200	3279200	26523000	17588000	21679000	12273480	1.10234e+07	0.898146	0.808119	0.983829	6	6
O54724|CAVN1_MOUSE	CAVN1_MOUSE	Caveolae-associated protein 1	17	17	45.7	186.97	Cavin1 Ptrf	3D-structure;Acetylation;Cell membrane;Coiled coil;Cytoplasm;Endoplasmic reticulum;Isopeptide bond;Membrane;Microsome;Mitochondrion;Nucleus;Phosphoprotein;RNA-binding;Reference proteome;Repeat;Transcription;Transcription regulation;Transcription termination;Ubl conjugation;rRNA-binding	caveola [GO:0005901]; cytoplasm [GO:0005737]; cytosol [GO:0005829]; endoplasmic reticulum [GO:0005783]; intracellular membrane-bounded organelle [GO:0043231]; membrane raft [GO:0045121]; mitochondrion [GO:0005739]; nucleus [GO:0005634]; plasma membrane [GO:0005886]; protein-containing complex [GO:0032991]; identical protein binding [GO:0042802]; rRNA primary transcript binding [GO:0042134]; posit…			Plays an important role in caveolae formation and organization. Essential for the formation of caveolae in all tissues (PubMed:18191225, PubMed:18840361, PubMed:18056712, PubMed:30188967). Core component of the CAVIN complex which is essential for recruitment of the complex to the caveolae in presence of calveolin-1 (CAV1) (PubMed:19546242). Essential for normal oligomerization of CAV1 (PubMed:23…	Expressed in the heart, stomach, adipose tissue and lung (at protein level). Expressed in testis, kidney, muscle, liver, spleen and brain. {ECO:0000269|PubMed:11161808, ECO:0000269|PubMed:18191225, ECO:0000269|PubMed:19546242}.	Membrane, caveola {ECO:0000269|PubMed:18056712, ECO:0000269|PubMed:18191225, ECO:0000269|PubMed:19546242, ECO:0000269|PubMed:25514038}. Cell membrane {ECO:0000269|PubMed:18056712, ECO:0000269|PubMed:18191225}. Microsome {ECO:0000250|UniProtKB:Q6NZI2}. Endoplasmic reticulum {ECO:0000269|PubMed:30188967}. Cytoplasm, cytosol {ECO:0000269|PubMed:18191225, ECO:0000269|PubMed:19546242}. Mitochondrion {…		8679.7	14630	1443500	5088.4	10494000	16801000	48220000	1.09981e+07	1.76679e+07	1.60645	12055	17733	1024100	8536.6	8356700	26211000	30988000	9.51687e+06	1.34422e+07	1.41246	0.865318	0.974404	7	7
Q63918|CAVN2_MOUSE	CAVN2_MOUSE	Caveolae-associated protein 2	4	4	11.2	10.334	Cavin2 Sdpr Sdr	Acetylation;Coiled coil;Cytoplasm;Lipid-binding;Membrane;Phosphoprotein;Reference proteome	caveola [GO:0005901]; cytoplasm [GO:0005737]; cytosol [GO:0005829]; membrane raft [GO:0045121]; nucleoplasm [GO:0005654]; plasma membrane [GO:0005886]; phosphatidylserine binding [GO:0001786]; protein kinase C binding [GO:0005080]; plasma membrane tubulation [GO:0097320]; positive regulation of transcription by RNA polymerase II [GO:0045944]			Plays an important role in caveolar biogenesis and morphology. Regulates caveolae morphology by inducing membrane curvature within caveolae (By similarity). Plays a role in caveola formation in a tissue-specific manner. Required for the formation of caveolae in the lung and fat endothelia but not in the heart endothelia. Negatively regulates the size or stability of CAVIN complexes in the lung en…	Heart, adipose tissue, lung and endothelial cells (at protein level). Highly expressed in kidney and expressed at lower levels in liver, spleen, thymus, stomach, intestine and uterus. {ECO:0000269|PubMed:19546242, ECO:0000269|PubMed:23652019, ECO:0000269|PubMed:8241023}.	Cytoplasm, cytosol {ECO:0000269|PubMed:18332105, ECO:0000269|PubMed:19546242}. Membrane, caveola {ECO:0000269|PubMed:19546242}. Note=Localizes in the caveolae in a caveolin-dependent manner. {ECO:0000269|PubMed:19546242}.				1031200		2457500	297820	6788600	2643780	2.90506e+06	1.09883			309840		1303000	2310600	2831000	1688610	1.11679e+06	0.661364	0.63871	0.848389	4	4
A2AMM0|CAVN4_MOUSE	CAVN4_MOUSE	Caveolae-associated protein 4	7	7	24.3	46.19	Cavin4 Murc	Activator;Cell membrane;Coiled coil;Cytoplasm;Developmental protein;Differentiation;Membrane;Myogenesis;Phosphoprotein;Reference proteome;Transcription;Transcription regulation	caveola [GO:0005901]; cytoplasm [GO:0005737]; cytosol [GO:0005829]; plasma membrane [GO:0005886]; sarcolemma [GO:0042383]; Z disc [GO:0030018]; GTPase activator activity [GO:0005096]; cardiac myofibril assembly [GO:0055003]; muscle organ development [GO:0007517]; positive regulation of transcription by RNA polymerase II [GO:0045944]; regulation of gene expression [GO:0010468]; regulation of Rho p…			Modulates the morphology of formed caveolae in cardiomyocytes, but is not required for caveolar formation. Facilitates the recruitment of MAPK1/3 to caveolae within cardiomyocytes and regulates alpha-1 adrenergic receptor-induced hypertrophic responses in cardiomyocytes through MAPK1/3 activation (PubMed:24567387). Contributes to proper membrane localization and stabilization of caveolin-3 (CAV3)…	Abundantly expressed in cardiac and skeletal muscle (at protein level). Weaker expression in aorta and lung. In heart, expressed in cardiomyocytes and vascular smooth muscle cells but not in other surrounding cells including vascular endothelial cells. {ECO:0000269|PubMed:18332105, ECO:0000269|PubMed:19546242}.	Cytoplasm, myofibril, sarcomere {ECO:0000269|PubMed:18332105}. Cytoplasm {ECO:0000269|PubMed:18332105}. Cytoplasm, cytosol {ECO:0000269|PubMed:19546242}. Membrane, caveola {ECO:0000269|PubMed:19546242, ECO:0000269|PubMed:24567387}. Cell membrane, sarcolemma {ECO:0000269|PubMed:19546242}. Cell membrane {ECO:0000269|PubMed:26497963}. Note=In cardiomyocytes, accumulates in the Z-line of the sarcomer…			24689	2535300		5771300	12195000	25947000	9.29466e+06	1.03652e+07	1.11518	48315	70780	3166400		3652100	18964000	17438000	7.22327e+06	8.6491e+06	1.1974	0.777142	0.756803	5	6
P47753|CAZA1_MOUSE	CAZA1_MOUSE	F-actin-capping protein subunit alpha-1	18	13	74.1	232.09	Capza1 Cappa1	Acetylation;Actin capping;Actin-binding;Cytoplasm;Cytoskeleton;Direct protein sequencing;Phosphoprotein;Reference proteome	brush border [GO:0005903]; cell-cell junction [GO:0005911]; cortical cytoskeleton [GO:0030863]; F-actin capping protein complex [GO:0008290]; membrane [GO:0016020]; WASH complex [GO:0071203]; actin binding [GO:0003779]; actin cytoskeleton organization [GO:0030036]; barbed-end actin filament capping [GO:0051016]; cell junction assembly [GO:0034329]			F-actin-capping proteins bind in a Ca(2+)-independent manner to the fast growing ends of actin filaments (barbed end) thereby blocking the exchange of subunits at these ends. Unlike other capping proteins (such as gelsolin and severin), these proteins do not sever actin filaments. May play a role in the formation of epithelial cell junctions. {ECO:0000250|UniProtKB:P52907}.		Cytoplasm, cytoskeleton {ECO:0000250}.		126670	64932	18169000		14146000	61784000	68842000	27188767	3.05003e+07	1.1218		257550	3669100		14227000	34732000	63087000	23194530	2.60398e+07	1.12267	0.853092	0.751676	6	5
P47754|CAZA2_MOUSE	CAZA2_MOUSE	F-actin-capping protein subunit alpha-2	21	16	86	323.31	Capza2 Cappa2	Acetylation;Actin capping;Actin-binding;Direct protein sequencing;Phosphoprotein;Reference proteome	brush border [GO:0005903]; cortical cytoskeleton [GO:0030863]; F-actin capping protein complex [GO:0008290]; membrane [GO:0016020]; actin filament binding [GO:0051015]; actin cytoskeleton organization [GO:0030036]; barbed-end actin filament capping [GO:0051016]			F-actin-capping proteins bind in a Ca(2+)-independent manner to the fast growing ends of actin filaments (barbed end) thereby blocking the exchange of subunits at these ends. Unlike other capping proteins (such as gelsolin and severin), these proteins do not sever actin filaments.				3284.6	278500	54562000	14429	44041000	166120000	180860000	6.3697e+07	7.83387e+07	1.22986	8611.6	395270	11738000	136490	41196000	127810000	217400000	5.69549e+07	8.43862e+07	1.48163	0.894153	0.908122	7	7
E0CYV9|CD054_MOUSE	CD054_MOUSE	Uncharacterized protein C4orf54 homolog	27	27	19.8	85.462		Methylation;Phosphoprotein;Reference proteome										905540		3808500	5991600	10210000	5228910	3.92012e+06	0.749701			569770		3639400	5579400	8082200	4.46769e+06	3.17177e+06	0.709935	0.854421	0.804256	4	4
Q08857|CD36_MOUSE	CD36_MOUSE	Platelet glycoprotein 4	4	4	11	21.877	Cd36	Cell adhesion;Cell membrane;Disulfide bond;Glycoprotein;Golgi apparatus;Isopeptide bond;Lipoprotein;Membrane;Palmitate;Receptor;Reference proteome;Transmembrane;Transmembrane helix;Transport;Ubl conjugation	apical part of cell [GO:0045177]; apical plasma membrane [GO:0016324]; brush border membrane [GO:0031526]; caveola [GO:0005901]; cell periphery [GO:0071944]; cell surface [GO:0009986]; endoplasmic reticulum [GO:0005783]; external side of plasma membrane [GO:0009897]; Golgi apparatus [GO:0005794]; integral component of membrane [GO:0016021]; intracellular membrane-bounded organelle [GO:0043231]; m…	Reaction=butanoate(out) = butanoate(in); Xref=Rhea:RHEA:45248, ChEBI:CHEBI:17968; Evidence={ECO:0000250|UniProtKB:P16671};PhysiologicalDirection=left-to-right; Xref=Rhea:RHEA:45249; Evidence={ECO:0000250|UniProtKB:P16671}; Reaction=(9Z)-octadecenoate(out) = (9Z)-octadecenoate(in); Xref=Rhea:RHEA:33655, ChEBI:CHEBI:30823; Evidence={ECO:0000250|UniProtKB:P16671};PhysiologicalDirection=left-to-right…		Multifunctional glycoprotein that acts as receptor for a broad range of ligands. Ligands can be of proteinaceous nature like thrombospondin, fibronectin, collagen or amyloid-beta as well as of lipidic nature such as oxidized low-density lipoprotein (oxLDL), anionic phospholipids, long-chain fatty acids and bacterial diacylated lipopeptides (PubMed:7685021). They are generally multivalent and can …	Expressed in the apical side of lingual taste bud cells of the circumvallate papillae (PubMed:16276419, PubMed:21901153). Highly expressed in the intestine on the luminal surface of enterocytes. In small intestines expression levels follow a steep decreasing gradient from proximal to distal segments (PubMed:17507371). Expressed in macrophages (PubMed:23395392, PubMed:23812099). Cell surface expre…	Cell membrane {ECO:0000269|PubMed:23395392}; Multi-pass membrane protein {ECO:0000255}. Apical cell membrane {ECO:0000269|PubMed:16276419, ECO:0000269|PubMed:21610069}. Membrane raft {ECO:0000250|UniProtKB:P16671}. Golgi apparatus {ECO:0000250|UniProtKB:P16671}. Note=Upon ligand-binding, internalized through dynamin-dependent endocytosis. {ECO:0000250|UniProtKB:P16671}.				1752700		4793800	4350300	13066000	5990700	4.90388e+06	0.818581			1126500		2348800	4754700	11550000	4945000	4.65415e+06	0.941184	0.825446	0.660764	4	4
P15379-2|CD44_MOUSE;P15379-3|CD44_MOUSE;P15379-6|CD44_MOUSE;P15379-11|CD44_MOUSE;P15379-5|CD44_MOUSE;P15379-10|CD44_MOUSE;P15379-9|CD44_MOUSE;P15379-4|CD44_MOUSE;P15379-8|CD44_MOUSE;P15379-7|CD44_MOUSE;P15379|CD44_MOUSE;P15379-12|CD44_MOUSE;P15379-13|CD44_MOUSE	CD44_MOUSE	CD44 antigen	7	7	22	43.249	Cd44 Ly-24	3D-structure;Alternative splicing;Cell adhesion;Cell membrane;Cell projection;Disulfide bond;Glycoprotein;Membrane;Phosphoprotein;Proteoglycan;Receptor;Reference proteome;Signal;Sulfation;Transmembrane;Transmembrane helix	apical plasma membrane [GO:0016324]; basolateral plasma membrane [GO:0016323]; cell projection [GO:0042995]; cell surface [GO:0009986]; cytosol [GO:0005829]; external side of plasma membrane [GO:0009897]; Golgi apparatus [GO:0005794]; integral component of membrane [GO:0016021]; lamellipodium membrane [GO:0031258]; macrophage migration inhibitory factor receptor complex [GO:0035692]; microvillus …			Cell-surface receptor that plays a role in cell-cell interactions, cell adhesion and migration, helping them to sense and respond to changes in the tissue microenvironment. Participates thereby in a wide variety of cellular functions including the activation, recirculation and homing of T-lymphocytes, hematopoiesis, inflammation and response to bacterial infection. Engages, through its ectodomain…		Cell membrane {ECO:0000269|PubMed:17403031, ECO:0000269|PubMed:25065622}; Single-pass type I membrane protein {ECO:0000269|PubMed:17403031}. Cell projection, microvillus {ECO:0000269|PubMed:9472040}. Note=Colocalizes with actin in membrane protrusionFs at wounding edges. Co-localizes with RDX, EZR and MSN in microvilli. {ECO:0000269|PubMed:17403031, ECO:0000269|PubMed:9472040}.		1038600		5036900		12641000	29665000	115490000	32774300	4.75222e+07	1.44998		462180	2584400		8965200	26096000	52412000	18103956	2.16594e+07	1.19639	0.552383	0.649376	5	5
Q61735|CD47_MOUSE;Q61735-2|CD47_MOUSE	CD47_MOUSE	Leukocyte surface antigen CD47	2	2	8.9	28.455	Cd47	Alternative splicing;Cell adhesion;Cell membrane;Direct protein sequencing;Disulfide bond;Glycoprotein;Immunoglobulin domain;Membrane;Phosphoprotein;Pyrrolidone carboxylic acid;Reference proteome;Signal;Transmembrane;Transmembrane helix	cell surface [GO:0009986]; extracellular exosome [GO:0070062]; integral component of plasma membrane [GO:0005887]; plasma membrane [GO:0005886]; cell-cell adhesion mediator activity [GO:0098632]; protein binding involved in heterotypic cell-cell adhesion [GO:0086080]; thrombospondin receptor activity [GO:0070053]; cell migration [GO:0016477]; cellular response to interferon-gamma [GO:0071346]; ce…			Has a role in both cell adhesion by acting as an adhesion receptor for THBS1 on platelets, and in the modulation of integrins. Plays an important role in memory formation and synaptic plasticity in the hippocampus. Receptor for SIRPA, binding to which prevents maturation of immature dendritic cells and inhibits cytokine production by mature dendritic cells. Interaction with SIRPG mediates cell-ce…		Cell membrane {ECO:0000269|PubMed:7691831}; Multi-pass membrane protein {ECO:0000269|PubMed:7691831}.				2735000		8241900	11555000	28879000	12852725	1.12865e+07	0.878139			1044100		4730800	10024000	5900100	5424750	3.69913e+06	0.681899	0.42207	0.281994	4	4
P35762|CD81_MOUSE	CD81_MOUSE	CD81 antigen	2	2	19.1	38.44	Cd81 Tapa1	3D-structure;Adaptive immunity;Cell membrane;Direct protein sequencing;Disulfide bond;Immunity;Lipid-binding;Membrane;Reference proteome;Transmembrane;Transmembrane helix	apical plasma membrane [GO:0016324]; basal plasma membrane [GO:0009925]; basolateral plasma membrane [GO:0016323]; extracellular exosome [GO:0070062]; immunological synapse [GO:0001772]; integral component of membrane [GO:0016021]; integral component of plasma membrane [GO:0005887]; membrane [GO:0016020]; plasma membrane [GO:0005886]; tetraspanin-enriched microdomain [GO:0097197]; vesicle [GO:003…			Structural component of specialized membrane microdomains known as tetraspanin-enriched microdomains (TERMs), which act as platforms for receptor clustering and signaling. Essential for trafficking and compartmentalization of CD19 receptor on the cell surface of activated B cells (PubMed:23499492). Upon initial encounter with a microbial pathogen, enables the assembly of CD19-CR2 and B cell recep…	Expressed in oocytes (at protein level) (PubMed:16380109, PubMed:17290409, PubMed:23213457). Highly expressed in granulosa cells (PubMed:16380109). Expressed in skeletal muscle mainly in endothelial cells of endomysial capillaries, in satellite cells and myoblasts (at protein level) (PubMed:23575678). Expressed in hepatocytes (at protein level) (PubMed:12483205). {ECO:0000269|PubMed:12483205, ECO…	Cell membrane {ECO:0000269|PubMed:23213457}; Multi-pass membrane protein {ECO:0000255}. Basolateral cell membrane {ECO:0000250|UniProtKB:P60033}; Multi-pass membrane protein {ECO:0000255}. Note=Associates with CLDN1 and the CLDN1-CD81 complex localizes to the basolateral cell membrane. {ECO:0000250|UniProtKB:P60033}.				1532900	6252600	12514000	3293200	32193000	11157140	1.24787e+07	1.11845		1681200				20340000	10030000	1.06837e+07	9.34656e+06	0.87484	0.957569	0.951878	5	3
P60766|CDC42_MOUSE;P60766-1|CDC42_MOUSE	CDC42_MOUSE	Cell division control protein 42 homolog	4	3	25.7	7.4488	Cdc42	3D-structure;Alternative splicing;Cell membrane;Cell projection;Cytoplasm;Cytoskeleton;Differentiation;Direct protein sequencing;GTP-binding;Hydrolase;Lipoprotein;Membrane;Methylation;Neurogenesis;Nucleotide-binding;Phosphoprotein;Prenylation;Reference proteome	apical part of cell [GO:0045177]; cell periphery [GO:0071944]; cell projection [GO:0042995]; cell-cell junction [GO:0005911]; centrosome [GO:0005813]; cytoplasm [GO:0005737]; cytoplasmic ribonucleoprotein granule [GO:0036464]; cytosol [GO:0005829]; dendritic spine [GO:0043197]; filopodium [GO:0030175]; Golgi membrane [GO:0000139]; Golgi transport complex [GO:0017119]; lamellipodium membrane [GO:0…	Reaction=GTP + H2O = GDP + H(+) + phosphate; Xref=Rhea:RHEA:19669, ChEBI:CHEBI:15377, ChEBI:CHEBI:15378, ChEBI:CHEBI:37565, ChEBI:CHEBI:43474, ChEBI:CHEBI:58189; EC=3.6.5.2; Evidence={ECO:0000269|PubMed:24352656, ECO:0000269|PubMed:26969129};PhysiologicalDirection=left-to-right; Xref=Rhea:RHEA:19670; Evidence={ECO:0000305|PubMed:24352656, ECO:0000305|PubMed:26969129};		Plasma membrane-associated small GTPase which cycles between an active GTP-bound and an inactive GDP-bound state (PubMed:24352656). In its active state binds to a variety of effector proteins to regulate cellular responses. Involved in epithelial cell polarization processes. Regulates the bipolar attachment of spindle microtubules to kinetochores before chromosome congression in metaphase. Regula…		Cell membrane {ECO:0000269|PubMed:22461490}; Lipid-anchor {ECO:0000305}; Cytoplasmic side {ECO:0000305}. Midbody {ECO:0000250|UniProtKB:P60953}. Cytoplasm, cytoskeleton, microtubule organizing center, centrosome {ECO:0000250|UniProtKB:P60953}. Cytoplasm, cytoskeleton, spindle {ECO:0000250|UniProtKB:P60953}. Cytoplasm {ECO:0000269|PubMed:22461490}. Cell projection, lamellipodium membrane {ECO:0000…				488660		1030400	1535800	6499700	2388640	2.77386e+06	1.16127	239690		170360		2072400	7171700	1669700	2264770	2.87039e+06	1.26741	0.948142	0.678659	4	5
Q61147|CERU_MOUSE	CERU_MOUSE	Ceruloplasmin	11	11	15	30.455	Cp	Copper;Copper transport;Disulfide bond;Glycoprotein;Ion transport;Metal-binding;Oxidoreductase;Reference proteome;Repeat;Secreted;Signal;Transport	anchored component of plasma membrane [GO:0046658]; extracellular space [GO:0005615]; plasma membrane [GO:0005886]; chaperone binding [GO:0051087]; copper ion binding [GO:0005507]; ferroxidase activity [GO:0004322]; oxidoreductase activity [GO:0016491]; cellular iron ion homeostasis [GO:0006879]; copper ion transport [GO:0006825]; iron ion homeostasis [GO:0055072]; iron ion transport [GO:0006826]…	Reaction=4 Fe(2+) + 4 H(+) + O2 = 4 Fe(3+) + 2 H2O; Xref=Rhea:RHEA:11148, ChEBI:CHEBI:15377, ChEBI:CHEBI:15378, ChEBI:CHEBI:15379, ChEBI:CHEBI:29033, ChEBI:CHEBI:29034; EC=1.16.3.1;		Ceruloplasmin is a blue, copper-binding (6-7 atoms per molecule) glycoprotein. It has ferroxidase activity oxidizing Fe(2+) to Fe(3+) without releasing radical oxygen species. It is involved in iron transport across the cell membrane. Provides Cu(2+) ions for the ascorbate-mediated deaminase degradation of the heparan sulfate chains of GPC1. May also play a role in fetal lung development or pulmo…	Expressed in many tissues, including liver, eye and brain. {ECO:0000269|PubMed:8690795}.	Secreted. Note=Colocalizes with GCP1 in secretory intracellular compartments. {ECO:0000250}.				649200		1149800	3068700	5990200	2714475	2.42002e+06	0.891522		104270			628060	1792600	3234500	1.43986e+06	1.389e+06	0.96468	0.530437	0.35852	4	4
P63038|CH60_MOUSE;P63038-2|CH60_MOUSE	CH60_MOUSE	60 kDa heat shock protein, mitochondrial	11	11	28.3	33.663	Hspd1 Hsp60	ATP-binding;Acetylation;Alternative splicing;Chaperone;Direct protein sequencing;Isomerase;Isopeptide bond;Mitochondrion;Nucleotide-binding;Phosphoprotein;Reference proteome;Transit peptide;Ubl conjugation	cell surface [GO:0009986]; clathrin-coated pit [GO:0005905]; coated vesicle [GO:0030135]; cytoplasm [GO:0005737]; cytosol [GO:0005829]; early endosome [GO:0005769]; extracellular exosome [GO:0070062]; extracellular space [GO:0005615]; Golgi apparatus [GO:0005794]; intracellular membrane-bounded organelle [GO:0043231]; lipopolysaccharide receptor complex [GO:0046696]; membrane [GO:0016020]; membra…	Reaction=ATP + H(2)O + a folded polypeptide = ADP + phosphate + an unfolded polypeptide.; EC=5.6.1.7; Evidence={ECO:0000250|UniProtKB:P10809};		Chaperonin implicated in mitochondrial protein import and macromolecular assembly. Together with Hsp10, facilitates the correct folding of imported proteins. May also prevent misfolding and promote the refolding and proper assembly of unfolded polypeptides generated under stress conditions in the mitochondrial matrix. The functional units of these chaperonins consist of heptameric rings of the la…		Mitochondrion matrix {ECO:0000250|UniProtKB:P10809}.			503960	296220		601550	934830	10707000	2608712	4.53295e+06	1.73762			520140		1600700	3241700	2617200	1994935	1.19333e+06	0.598178	0.76472	0.5416	5	4
Q91WS0|CISD1_MOUSE	CISD1_MOUSE	CDGSH iron-sulfur domain-containing protein 1	5	5	45.4	22.493	Cisd1 D10Ertd214e Zcd1	2Fe-2S;Acetylation;Direct protein sequencing;Iron;Iron-sulfur;Isopeptide bond;Membrane;Metal-binding;Mitochondrion;Mitochondrion outer membrane;Reference proteome;Signal-anchor;Transmembrane;Transmembrane helix;Ubl conjugation	cytoplasmic side of mitochondrial outer membrane [GO:0032473]; integral component of membrane [GO:0016021]; mitochondrial outer membrane [GO:0005741]; mitochondrion [GO:0005739]; 2 iron, 2 sulfur cluster binding [GO:0051537]; identical protein binding [GO:0042802]; iron ion binding [GO:0005506]; regulation of cellular respiration [GO:0043457]			Plays a key role in regulating maximal capacity for electron transport and oxidative phosphorylation. May be involved in Fe-S cluster shuttling and/or in redox reactions (By similarity). {ECO:0000250, ECO:0000269|PubMed:17376863}.	Liver, adipose, skeletal muscle and heart (at protein level). Widely expressed. Expressed at the highest levels in the heart. {ECO:0000269|PubMed:17376863}.	Mitochondrion outer membrane {ECO:0000269|PubMed:17376863}; Single-pass type III membrane protein {ECO:0000269|PubMed:17376863}.				382730	493420	2875100	3222300	25400000	6474710	1.06606e+07	1.64649	741420		572300		2160400	35779000	2841800	8418984	1.53245e+07	1.82023	1.30029	0.891801	5	5
Q8BMK4|CKAP4_MOUSE	CKAP4_MOUSE	Cytoskeleton-associated protein 4	24	24	48.2	108.62	Ckap4	Acetylation;Cell membrane;Coiled coil;Cytoplasm;Cytoskeleton;Endoplasmic reticulum;Lipoprotein;Membrane;Palmitate;Phosphoprotein;Reference proteome;Signal-anchor;Transmembrane;Transmembrane helix	cell surface [GO:0009986]; cytoplasmic ribonucleoprotein granule [GO:0036464]; cytoskeleton [GO:0005856]; cytosol [GO:0005829]; endoplasmic reticulum [GO:0005783]; endoplasmic reticulum membrane [GO:0005789]; integral component of membrane [GO:0016021]; lipid droplet [GO:0005811]; nuclear speck [GO:0016607]; perinuclear region of cytoplasm [GO:0048471]; plasma membrane [GO:0005886]; rough endopla…			High-affinity epithelial cell surface receptor for APF. {ECO:0000250}.; Mediates the anchoring of the endoplasmic reticulum to microtubules. {ECO:0000250}.		Endoplasmic reticulum membrane; Single-pass type II membrane protein. Cell membrane; Single-pass type II membrane protein. Cytoplasm, cytoskeleton. Cytoplasm, perinuclear region. Note=Translocates to the perinuclear region upon APF-stimulation. {ECO:0000250}.		58031	1228300	754460	1079200	7035700	27411000	50295000	1.25517e+07	1.92825e+07	1.53625	631110	52797	617240	98092	3163100	37643000	15959000	8.30919e+06	1.41373e+07	1.70141	0.661999	0.588398	7	7
Q68FD5|CLH1_MOUSE	CLH1_MOUSE	Clathrin heavy chain 1	60	60	44.7	306.34	Cltc	3D-structure;Acetylation;Autophagy;Cell cycle;Cell division;Coated pit;Cytoplasm;Cytoplasmic vesicle;Cytoskeleton;Direct protein sequencing;Membrane;Mitosis;Phosphoprotein;Reference proteome;Repeat	clathrin coat [GO:0030118]; clathrin coat of coated pit [GO:0030132]; clathrin coat of trans-Golgi network vesicle [GO:0030130]; clathrin complex [GO:0071439]; clathrin-coated endocytic vesicle [GO:0045334]; clathrin-coated pit [GO:0005905]; clathrin-coated vesicle [GO:0030136]; cytosol [GO:0005829]; endosome [GO:0005768]; extrinsic component of synaptic vesicle membrane [GO:0098850]; lysosome [G…			Clathrin is the major protein of the polyhedral coat of coated pits and vesicles. Two different adapter protein complexes link the clathrin lattice either to the plasma membrane or to the trans-Golgi network. Acts as component of the TACC3/ch-TOG/clathrin complex proposed to contribute to stabilization of kinetochore fibers of the mitotic spindle by acting as inter-microtubule bridge. The TACC3/c…		Cytoplasmic vesicle membrane {ECO:0000250}; Peripheral membrane protein {ECO:0000250}; Cytoplasmic side {ECO:0000250}. Membrane, coated pit {ECO:0000250}; Peripheral membrane protein {ECO:0000250}; Cytoplasmic side {ECO:0000250}. Melanosome {ECO:0000250}. Cytoplasm, cytoskeleton, spindle {ECO:0000250|UniProtKB:Q00610}. Note=Cytoplasmic face of coated pits and vesicles. In complex with TACC3 and C…		58539	37241	3137000	13166	8792500	17430000	32578000	8863778	1.22632e+07	1.38352	24532	165200	2006100	38860	8379100	24102000	28526000	9.03454e+06	1.22307e+07	1.35377	1.01927	0.906992	7	7
Q9DAW9|CNN3_MOUSE	CNN3_MOUSE	Calponin-3	4	3	15.5	14.29	Cnn3	Acetylation;Actin-binding;Calmodulin-binding;Methylation;Reference proteome;Repeat	actin cytoskeleton [GO:0015629]; cytosol [GO:0005829]; dendrite [GO:0030425]; dendritic spine [GO:0043197]; neuronal cell body [GO:0043025]; postsynaptic density [GO:0014069]; actin binding [GO:0003779]; calmodulin binding [GO:0005516]; microtubule binding [GO:0008017]; actomyosin structure organization [GO:0031032]; epithelial cell differentiation [GO:0030855]; negative regulation of ATPase acti…			Thin filament-associated protein that is implicated in the regulation and modulation of smooth muscle contraction. It is capable of binding to actin, calmodulin and tropomyosin. The interaction of calponin with actin inhibits the actomyosin Mg-ATPase activity (By similarity). {ECO:0000250}.						773040		757010	2785400	6814200	2.78241e+06	2.85162e+06	1.02487		248210	729770		751770	3138600	4564900	1886650	1.87425e+06	0.993426	0.678063	0.559209	4	5
P11087-2|CO1A1_MOUSE;P11087|CO1A1_MOUSE	CO1A1_MOUSE	Collagen alpha-1(I) chain	3	3	2.2	9.3723	Col1a1 Cola1	Alternative splicing;Calcium;Collagen;Disulfide bond;Extracellular matrix;Glycoprotein;Hydroxylation;Metal-binding;Phosphoprotein;Reference proteome;Repeat;Secreted;Signal	collagen trimer [GO:0005581]; collagen type I trimer [GO:0005584]; collagen-containing extracellular matrix [GO:0062023]; cytoplasm [GO:0005737]; endoplasmic reticulum [GO:0005783]; extracellular matrix [GO:0031012]; extracellular region [GO:0005576]; extracellular space [GO:0005615]; Golgi apparatus [GO:0005794]; secretory granule [GO:0030141]; extracellular matrix structural constituent [GO:000…			Type I collagen is a member of group I collagen (fibrillar forming collagen).	Forms the fibrils of tendon, ligaments and bones. In bones the fibrils are mineralized with calcium hydroxyapatite.	Secreted, extracellular space, extracellular matrix {ECO:0000255|PROSITE-ProRule:PRU00793}.				148600	13183000		152320	168010	3.41298e+06	6.51335e+06	1.9084			78388		177570	129690	201700	146837	54570.3	0.371639	0.0430231	0.317376	4	4
P08121|CO3A1_MOUSE	CO3A1_MOUSE	Collagen alpha-1(III) chain	2	2	2.3	4.8036	Col3a1	Calcium;Collagen;Disulfide bond;Extracellular matrix;Glycoprotein;Hydroxylation;Metal-binding;Reference proteome;Repeat;Secreted;Signal	collagen trimer [GO:0005581]; collagen type III trimer [GO:0005586]; collagen-containing extracellular matrix [GO:0062023]; extracellular matrix [GO:0031012]; extracellular space [GO:0005615]; extracellular matrix structural constituent [GO:0005201]; integrin binding [GO:0005178]; metal ion binding [GO:0046872]; platelet-derived growth factor binding [GO:0048407]; protease binding [GO:0002020]; S…			Collagen type III occurs in most soft connective tissues along with type I collagen. Involved in regulation of cortical development. Is the major ligand of ADGRG1 in the developing brain and binding to ADGRG1 inhibits neuronal migration and activates the RhoA pathway by coupling ADGRG1 to GNA13 and possibly GNA12. {ECO:0000269|PubMed:21768377}.	Expressed in embryonic brain, specifically in the meninges, pial basement membrane and blood vessels (at protein level). {ECO:0000269|PubMed:21768377}.	Secreted, extracellular space, extracellular matrix {ECO:0000255|PROSITE-ProRule:PRU00793}.				1158800		757640	1146300	1513500	1144060	308776	0.269895			684980		1346600	888600	1521300	1110370	389361	0.350659	0.970552	0.83745	4	4
O88207|CO5A1_MOUSE;Q61245-2|COBA1_MOUSE;Q61245|COBA1_MOUSE	CO5A1_MOUSE	Collagen alpha-1(V) chain	24	2	18.9	209.16	Col5a1	Alternative splicing;Collagen;Extracellular matrix;Heparin-binding;Hydroxylation;Reference proteome;Repeat;Secreted;Signal;Sulfation	basement membrane [GO:0005604]; collagen trimer [GO:0005581]; collagen type V trimer [GO:0005588]; collagen-containing extracellular matrix [GO:0062023]; extracellular matrix [GO:0031012]; extracellular space [GO:0005615]; extracellular matrix structural constituent [GO:0005201]; heparin binding [GO:0008201]; platelet-derived growth factor binding [GO:0048407]; proteoglycan binding [GO:0043394]; …			Type V collagen is a member of group I collagen (fibrillar forming collagen). It is a minor connective tissue component of nearly ubiquitous distribution. Type V collagen binds to DNA, heparan sulfate, thrombospondin, heparin, and insulin (By similarity). Transcriptionally activated by CEBPZ, which recognizes a CCAAT-like motif, CAAAT in the COL5A1 promoter. {ECO:0000250, ECO:0000269|PubMed:15246…	Widely expressed (PubMed:22149965). Isoform 2 is more highly expressed in liver, kidney and lung (PubMed:22149965). {ECO:0000269|PubMed:22149965}.	Secreted, extracellular space, extracellular matrix {ECO:0000255|PROSITE-ProRule:PRU00793}.				13190000		9688300	34278000	21403000	19639825	1.09243e+07	0.55623			3786300		8471500	10141000	32106000	13626200	1.26101e+07	0.925431	0.693805	0.332559	4	4
Q3U962|CO5A2_MOUSE;P28481-2|CO2A1_MOUSE;P28481-7|CO2A1_MOUSE;P28481-6|CO2A1_MOUSE;P28481-5|CO2A1_MOUSE;P28481-4|CO2A1_MOUSE;P28481-1|CO2A1_MOUSE;P28481|CO2A1_MOUSE	CO5A2_MOUSE	Collagen alpha-2(V) chain	15	15	13	55.898	Col5a2	Calcium;Collagen;Disulfide bond;Extracellular matrix;Glycoprotein;Hydroxylation;Metal-binding;Reference proteome;Repeat;Secreted;Signal	collagen trimer [GO:0005581]; collagen type V trimer [GO:0005588]; collagen-containing extracellular matrix [GO:0062023]; extracellular matrix [GO:0031012]; extracellular space [GO:0005615]; extracellular matrix structural constituent [GO:0005201]; metal ion binding [GO:0046872]; SMAD binding [GO:0046332]; cellular response to amino acid stimulus [GO:0071230]; collagen fibril organization [GO:003…			Type V collagen is a member of group I collagen (fibrillar forming collagen). It is a minor connective tissue component of nearly ubiquitous distribution. Type V collagen binds to DNA, heparan sulfate, thrombospondin, heparin, and insulin. Type V collagen is a key determinant in the assembly of tissue-specific matrices. {ECO:0000250|UniProtKB:P05997, ECO:0000269|PubMed:1297453, ECO:0000269|PubMed…		Secreted, extracellular space, extracellular matrix {ECO:0000255|PROSITE-ProRule:PRU00793}.			24369	7745000	11802	1630700	19570000	2163300	5.19086e+06	7.59789e+06	1.4637	42005	54244	883380	37787	854530	1074900	21779000	3.53226e+06	8.05873e+06	2.28146	0.680477	0.689077	6	7
Q5NBX1-4|COBL_MOUSE;Q5NBX1-2|COBL_MOUSE;Q5NBX1-3|COBL_MOUSE;Q5NBX1|COBL_MOUSE;Q5NBX1-5|COBL_MOUSE	COBL_MOUSE	Protein cordon-bleu	7	7	22.6	33.725	Cobl Kiaa0633	3D-structure;Actin-binding;Alternative splicing;Cell membrane;Cell projection;Cytoplasm;Cytoskeleton;Membrane;Phosphoprotein;Reference proteome;Repeat	axon [GO:0030424]; axonal growth cone [GO:0044295]; cell cortex [GO:0005938]; dendrite [GO:0030425]; dendritic growth cone [GO:0044294]; membrane [GO:0016020]; neuronal cell body [GO:0043025]; perinuclear region of cytoplasm [GO:0048471]; plasma membrane [GO:0005886]; ruffle [GO:0001726]; terminal web [GO:1990357]; actin monomer binding [GO:0003785]; actin crosslink formation [GO:0051764]; actin …			Plays an important role in the reorganization of the actin cytoskeleton. Binds to and sequesters actin monomers (G actin). Nucleates actin polymerization by assembling three actin monomers in cross-filament orientation and thereby promotes growth of actin filaments at the barbed end. Can also mediate actin depolymerization at barbed ends and severing of actin filaments. Promotes formation of cell…	Detected in brain cortex and in the Purkinje cell layer in the cerebellum. Detected in hippocampus neurons, and at lower levels in testis, lung and spleen (at protein level). Detected in embryonic neural tube. {ECO:0000269|PubMed:14512015, ECO:0000269|PubMed:17956734, ECO:0000269|PubMed:23223303, ECO:0000269|PubMed:7586755}.	Cell membrane {ECO:0000250}; Peripheral membrane protein {ECO:0000250}; Cytoplasmic side {ECO:0000250}. Cytoplasm, cytoskeleton. Cell projection, ruffle. Cytoplasm. Note=Recruited to the cell membrane via interaction with PACSIN1 (By similarity). Colocalizes with the actin cytoskeleton. Detected throughout the neuron cell body, as well as in axons and dendrites. {ECO:0000250}.				2690600		5292500	6027100	12377000	6596800	4.11075e+06	0.623143			1175000		4215300	9163300	7114900	5417125	3.4812e+06	0.642629	0.821175	0.610313	4	4
P18760|COF1_MOUSE	COF1_MOUSE	Cofilin-1	13	10	79.5	128.59	Cfl1	Acetylation;Actin-binding;Cell membrane;Cell projection;Cytoplasm;Cytoskeleton;Direct protein sequencing;Isopeptide bond;Membrane;Nucleus;Phosphoprotein;Reference proteome;Ubl conjugation	actin cytoskeleton [GO:0015629]; cell leading edge [GO:0031252]; cell-cell junction [GO:0005911]; cofilin-actin rod [GO:0090732]; cortical actin cytoskeleton [GO:0030864]; cytoplasm [GO:0005737]; cytosol [GO:0005829]; dendritic spine [GO:0043197]; extracellular region [GO:0005576]; filopodium [GO:0030175]; focal adhesion [GO:0005925]; glutamatergic synapse [GO:0098978]; growth cone [GO:0030426]; …			Binds to F-actin and exhibits pH-sensitive F-actin depolymerizing activity (PubMed:11809832). Regulates actin cytoskeleton dynamics. Important for normal progress through mitosis and normal cytokinesis. Plays a role in the regulation of cell morphology and cytoskeletal organization. Required for the up-regulation of atypical chemokine receptor ACKR2 from endosomal compartment to cell membrane, in…	Widely distributed in various tissues. Not found in skeletal muscle. {ECO:0000269|PubMed:11809832}.	Nucleus matrix {ECO:0000250|UniProtKB:P10668}. Cytoplasm, cytoskeleton {ECO:0000250|UniProtKB:P10668}. Cell projection, ruffle membrane {ECO:0000250}; Peripheral membrane protein {ECO:0000250|UniProtKB:P10668}; Cytoplasmic side {ECO:0000250|UniProtKB:P10668}. Cell projection, lamellipodium membrane {ECO:0000250|UniProtKB:P10668}; Peripheral membrane protein {ECO:0000250|UniProtKB:P10668}; Cytopla…		217470	47926	25278000	40380	19722000	56142000	49487000	2.15621e+07	2.3715e+07	1.09984		446260	7128700	25095	20331000	19895000	73548000	2.0229e+07	2.76196e+07	1.36535	0.938174	0.831477	7	6
P45591|COF2_MOUSE	COF2_MOUSE	Cofilin-2	18	15	91	189.72	Cfl2	Acetylation;Actin-binding;Cytoplasm;Cytoskeleton;Nucleus;Phosphoprotein;Reference proteome	actin cytoskeleton [GO:0015629]; cortical actin cytoskeleton [GO:0030864]; cytoplasm [GO:0005737]; I band [GO:0031674]; nuclear matrix [GO:0016363]; Z disc [GO:0030018]; actin filament binding [GO:0051015]; actin filament depolymerization [GO:0030042]; actin filament fragmentation [GO:0030043]; actin filament organization [GO:0007015]; actin filament severing [GO:0051014]; cell motility [GO:00488…			Controls reversibly actin polymerization and depolymerization in a pH-sensitive manner. It has the ability to bind G- and F-actin in a 1:1 ratio of cofilin to actin. It is the major component of intranuclear and cytoplasmic actin rods. Required for muscle maintenance. May play a role during the exchange of alpha-actin forms during the early postnatal remodeling of the sarcomere. {ECO:0000269|PubM…	Predominantly expressed in skeletal muscle. {ECO:0000269|PubMed:11809832}.	Nucleus matrix. Cytoplasm, cytoskeleton. Note=Colocalizes with CSPR3 in the Z line of sarcomeres. {ECO:0000250|UniProtKB:Q9Y281}.		409730	415170	69892000	35167	42143000	84239000	75693000	3.89753e+07	3.84131e+07	0.985575	34920	296230	14842000	20242	61057000	45998000	99519000	31681056	3.86056e+07	1.21857	0.81285	0.715289	7	7
Q9WUM3|COR1B_MOUSE	COR1B_MOUSE	Coronin-1B	14	14	31.8	77.508	Coro1b	Actin-binding;Coiled coil;Cytoplasm;Cytoskeleton;Direct protein sequencing;Phosphoprotein;Reference proteome;Repeat;WD repeat	actin filament [GO:0005884]; cell leading edge [GO:0031252]; cell periphery [GO:0071944]; cytoplasm [GO:0005737]; cytosol [GO:0005829]; lamellipodium [GO:0030027]; perinuclear region of cytoplasm [GO:0048471]; plasma membrane [GO:0005886]; stress fiber [GO:0001725]; actin filament binding [GO:0051015]; Arp2/3 complex binding [GO:0071933]; cytoskeletal protein binding [GO:0008092]; identical prote…			Regulates leading edge dynamics and cell motility in fibroblasts. May be involved in cytokinesis and signal transduction (By similarity). {ECO:0000250}.	Ubiquitous. {ECO:0000269|PubMed:16027158}.	Cytoplasm, cytoskeleton {ECO:0000250|UniProtKB:Q9BR76}. Cytoplasm, cytoskeleton, stress fiber {ECO:0000250|UniProtKB:Q9BR76}. Note=Localized to the leading edge in fibroblasts, as well as weakly along actin stress fibers. {ECO:0000250|UniProtKB:Q9BR76}.				3269000		6818400	25338000	36041000	17866600	1.55057e+07	0.867861		9194.1	1387400	100010	8820800	32586000	48439000	1.52237e+07	2.0481e+07	1.34533	0.852078	0.296889	4	6
Q9WUM4|COR1C_MOUSE	COR1C_MOUSE	Coronin-1C	27	25	56.3	226.6	Coro1c	Acetylation;Actin-binding;Cell membrane;Cell projection;Coiled coil;Cytoplasm;Cytoskeleton;Endosome;Membrane;Reference proteome;Repeat;WD repeat	actin cytoskeleton [GO:0015629]; cell cortex [GO:0005938]; cytoskeleton [GO:0005856]; endosome membrane [GO:0010008]; flotillin complex [GO:0016600]; lamellipodium [GO:0030027]; lateral plasma membrane [GO:0016328]; ruffle membrane [GO:0032587]; actin filament binding [GO:0051015]; Rac GTPase binding [GO:0048365]; actin cortical patch assembly [GO:0000147]; actin cytoskeleton organization [GO:003…			Plays a role in directed cell migration by regulating the activation and subcellular location of RAC1 (PubMed:25074804, PubMed:25925950). Increases the presence of activated RAC1 at the leading edge of migrating cells (PubMed:25074804, PubMed:25925950). Required for normal organization of the cytoskeleton, including the actin cytoskeleton, microtubules and the vimentin intermediate filaments (Pub…	Detected in skeletal muscle (at protein level) (PubMed:19651142). Detected in fibroblasts (at protein level) (PubMed:27178841). Ubiquitous (PubMed:9778037). {ECO:0000269|PubMed:19651142, ECO:0000269|PubMed:27178841, ECO:0000269|PubMed:9778037}.	Cell membrane {ECO:0000269|PubMed:19651142, ECO:0000269|PubMed:22364218, ECO:0000269|PubMed:25074804, ECO:0000269|PubMed:25925950}; Peripheral membrane protein {ECO:0000269|PubMed:19651142, ECO:0000269|PubMed:22364218, ECO:0000269|PubMed:25074804, ECO:0000269|PubMed:25925950}; Cytoplasmic side {ECO:0000269|PubMed:19651142, ECO:0000269|PubMed:22364218, ECO:0000269|PubMed:25074804, ECO:0000269|PubM…		22769	39268	53739000	3454	34422000	134240000	128030000	5.00709e+07	5.90694e+07	1.17971	4474.2	12542	17164000	8607.4	43510000	81848000	120460000	3.75725e+07	4.74615e+07	1.2632	0.750386	0.853572	7	7
Q8BH44|COR2B_MOUSE	COR2B_MOUSE	Coronin-2B	17	17	49.2	65.377	Coro2b	Actin-binding;Coiled coil;Cytoplasm;Cytoskeleton;Reference proteome;Repeat;WD repeat	cytoplasm [GO:0005737]; focal adhesion [GO:0005925]; membrane [GO:0016020]; stress fiber [GO:0001725]; actin filament binding [GO:0051015]; talin binding [GO:1990147]; vinculin binding [GO:0017166]; actin cytoskeleton organization [GO:0030036]; focal adhesion assembly [GO:0048041]; negative regulation of cell-substrate adhesion [GO:0010812]; negative regulation of establishment of protein localiz…			May play a role in the reorganization of neuronal actin structure. {ECO:0000250}.		Cytoplasm, cytoskeleton {ECO:0000250}.		366430		4906000		1182400	10087000	14906000	6289566	6.15923e+06	0.979277	13165	79388	389040	13937	1172600	13620000	16764000	4.57888e+06	7.31786e+06	1.59818	0.728011	0.186117	5	7
Q920M5-4|CORO6_MOUSE	CORO6_MOUSE	Isoform D of Coronin-6	24	2	49.8	55.755	Coro6	Alternative splicing;Coiled coil;Reference proteome;Repeat;WD repeat	actin filament binding [GO:0051015]; actin filament organization [GO:0007015]; cell migration [GO:0016477]								274790	81941000		31572000	74248000	72424000	52091958	3.50048e+07	0.67198		226570	5677700		27438000	39663000	79766000	30554254	3.18319e+07	1.04182	0.586545	0.653125	5	5
Q920M5-2|CORO6_MOUSE;Q920M5|CORO6_MOUSE;Q920M5-3|CORO6_MOUSE	CORO6_MOUSE	Coronin-6	24	2	49.7	209.8	Coro6	Alternative splicing;Coiled coil;Reference proteome;Repeat;WD repeat	actin filament binding [GO:0051015]; actin filament organization [GO:0007015]; cell migration [GO:0016477]							29212	647580	93345000	108190	42347000	121060000	124100000	5.45196e+07	5.73827e+07	1.05252	272920	799610	24388000	119080	46603000	84935000	109750000	3.81239e+07	4.44453e+07	1.16581	0.699271	0.948059	7	7
P00405|COX2_MOUSE	COX2_MOUSE	Cytochrome c oxidase subunit 2	8	8	44.9	65.75	Mtco2 COII COX2 mt-Co2	Copper;Direct protein sequencing;Electron transport;Magnesium;Membrane;Metal-binding;Mitochondrion;Mitochondrion inner membrane;Phosphoprotein;Reference proteome;Respiratory chain;Translocase;Transmembrane;Transmembrane helix;Transport	integral component of membrane [GO:0016021]; mitochondrial inner membrane [GO:0005743]; mitochondrion [GO:0005739]; respiratory chain complex IV [GO:0045277]; copper ion binding [GO:0005507]; cytochrome-c oxidase activity [GO:0004129]; ATP synthesis coupled electron transport [GO:0042773]; lactation [GO:0007595]; positive regulation of ATP biosynthetic process [GO:2001171]; positive regulation of…	Reaction=4 [Fe(II)cytochrome c] + 4 H(+) + O2 = 4 [Fe(III)cytochrome c] + 2 H2O; Xref=Rhea:RHEA:11436, Rhea:RHEA-COMP:10350, Rhea:RHEA-COMP:14399, ChEBI:CHEBI:15377, ChEBI:CHEBI:15378, ChEBI:CHEBI:15379, ChEBI:CHEBI:29033, ChEBI:CHEBI:29034; EC=7.1.1.9; Evidence={ECO:0000250|UniProtKB:P00410};PhysiologicalDirection=left-to-right; Xref=Rhea:RHEA:11437; Evidence={ECO:0000250|UniProtKB:P00410};		Component of the cytochrome c oxidase, the last enzyme in the mitochondrial electron transport chain which drives oxidative phosphorylation. The respiratory chain contains 3 multisubunit complexes succinate dehydrogenase (complex II, CII), ubiquinol-cytochrome c oxidoreductase (cytochrome b-c1 complex, complex III, CIII) and cytochrome c oxidase (complex IV, CIV), that cooperate to transfer elect…		Mitochondrion inner membrane {ECO:0000250|UniProtKB:P68530}; Multi-pass membrane protein {ECO:0000250|UniProtKB:P68530}.		355680		2138000	88927	16391000	20102000	99646000	2.31203e+07	3.84695e+07	1.66389	72888	248850	552100	50937	8775500	70091000	74731000	2.20746e+07	3.45539e+07	1.56532	0.954773	0.617643	6	7
P19783|COX41_MOUSE	COX41_MOUSE	Cytochrome c oxidase subunit 4 isoform 1, mitochondrial	7	7	40.8	32.292	Cox4i1 Cox4 Cox4a	Acetylation;Direct protein sequencing;Membrane;Mitochondrion;Mitochondrion inner membrane;Oxidoreductase;Phosphoprotein;Reference proteome;Transit peptide;Transmembrane;Transmembrane helix	cytosol [GO:0005829]; integral component of membrane [GO:0016021]; mitochondrial inner membrane [GO:0005743]; mitochondrial membrane [GO:0031966]; mitochondrial respiratory chain complex IV [GO:0005751]; mitochondrion [GO:0005739]; nucleoplasm [GO:0005654]; cytochrome-c oxidase activity [GO:0004129]; mitochondrial electron transport, cytochrome c to oxygen [GO:0006123]; response to nutrient [GO:0…		PATHWAY: Energy metabolism; oxidative phosphorylation. {ECO:0000250|UniProtKB:P00424}.	Component of the cytochrome c oxidase, the last enzyme in the mitochondrial electron transport chain which drives oxidative phosphorylation. The respiratory chain contains 3 multisubunit complexes succinate dehydrogenase (complex II, CII), ubiquinol-cytochrome c oxidoreductase (cytochrome b-c1 complex, complex III, CIII) and cytochrome c oxidase (complex IV, CIV), that cooperate to transfer elect…		Mitochondrion inner membrane {ECO:0000250|UniProtKB:P00423}; Single-pass membrane protein {ECO:0000250|UniProtKB:P00423}.				1161700		16469000	21877000	81923000	30357675	3.54787e+07	1.16869			605940		14950000	58183000	23945000	24420985	2.44742e+07	1.00218	0.804442	0.857777	4	4
Q8C7D2-2|CRBN_MOUSE;Q8C7D2-3|CRBN_MOUSE;Q8C7D2|CRBN_MOUSE	CRBN_MOUSE	Protein cereblon	17	17	53.6	148.74	Crbn	3D-structure;Alternative splicing;Cytoplasm;Membrane;Metal-binding;Nucleus;Phosphoprotein;Reference proteome;Ubl conjugation;Ubl conjugation pathway;Zinc	Cul4A-RING E3 ubiquitin ligase complex [GO:0031464]; cytoplasm [GO:0005737]; membrane [GO:0016020]; nucleus [GO:0005634]; perinuclear region of cytoplasm [GO:0048471]; ion channel binding [GO:0044325]; metal ion binding [GO:0046872]; negative regulation of ion transmembrane transport [GO:0034766]; negative regulation of protein-containing complex assembly [GO:0031333]; positive regulation of prot…		PATHWAY: Protein modification; protein ubiquitination. {ECO:0000250|UniProtKB:Q96SW2}.	Substrate recognition component of a DCX (DDB1-CUL4-X-box) E3 protein ligase complex that mediates the ubiquitination and subsequent proteasomal degradation of target proteins, such as MEIS2. Normal degradation of key regulatory proteins is required for normal limb outgrowth and expression of the fibroblast growth factor FGF8 (By similarity). May play a role in memory and learning by regulating t…	Highly expressed in brain. {ECO:0000269|PubMed:20131966}.	Cytoplasm {ECO:0000250|UniProtKB:Q96SW2}. Nucleus {ECO:0000250|UniProtKB:Q96SW2}. Membrane {ECO:0000250}; Peripheral membrane protein {ECO:0000250}.		1424800	6723300	40732000	392580	16584000	52460000	34576000	2.18418e+07	2.0775e+07	0.951159	1559800	4625100	13629000	458560	27286000	34394000	62100000	2.05789e+07	2.24693e+07	1.09186	0.94218	0.935925	7	7
Q9DCT8|CRIP2_MOUSE	CRIP2_MOUSE	Cysteine-rich protein 2	2	2	23.1	21.396	Crip2 Crp2 Hlp	Acetylation;LIM domain;Metal-binding;Phosphoprotein;Reference proteome;Repeat;Zinc	cell cortex [GO:0005938]; metal ion binding [GO:0046872]; hemopoiesis [GO:0030097]; positive regulation of cell population proliferation [GO:0008284]									5637300		3758500	5483800	10927000	6451650	3.10278e+06	0.480928			3532200		5548900	5368500	14009000	7114650	4.68567e+06	0.658595	1.10276	0.922009	4	4
P23927|CRYAB_MOUSE	CRYAB_MOUSE	Alpha-crystallin B chain	11	11	65.7	48.777	Cryab Crya2	Acetylation;Chaperone;Cytoplasm;Direct protein sequencing;Eye lens protein;Metal-binding;Methylation;Nucleus;Phosphoprotein;Reference proteome;Secreted;Zinc	actin filament bundle [GO:0032432]; axon [GO:0030424]; cardiac myofibril [GO:0097512]; cell surface [GO:0009986]; contractile fiber [GO:0043292]; cytoplasm [GO:0005737]; cytosol [GO:0005829]; dendritic spine [GO:0043197]; Golgi apparatus [GO:0005794]; I band [GO:0031674]; M band [GO:0031430]; microtubule cytoskeleton [GO:0015630]; mitochondrion [GO:0005739]; myelin sheath [GO:0043209]; nucleus [G…			May contribute to the transparency and refractive index of the lens. Has chaperone-like activity, preventing aggregation of various proteins under a wide range of stress conditions.	Lens as well as other tissues.	Cytoplasm {ECO:0000250|UniProtKB:P02511}. Nucleus {ECO:0000250|UniProtKB:P02511}. Secreted {ECO:0000250|UniProtKB:P02511}. Note=Translocates to the nucleus during heat shock and resides in sub-nuclear structures known as SC35 speckles or nuclear splicing speckles. Localizes at the Z-bands and the intercalated disk in cardiomyocytes. Can be secreted; the secretion is dependent on protein unfolding…		57758	57091	3448100	13695	10603000	15683000	52822000	11812092	1.90777e+07	1.6151	74128	107850	1465700		7898200	15138000	15142000	6.63765e+06	7.19216e+06	1.08354	0.561937	0.78111	7	6
Q91W50|CSDE1_MOUSE	CSDE1_MOUSE	Cold shock domain-containing protein E1	12	12	19.7	33.335	Csde1 D3Jfr1	Acetylation;Cytoplasm;Isopeptide bond;Phosphoprotein;RNA-binding;Reference proteome;Repeat;Ubl conjugation	CRD-mediated mRNA stability complex [GO:0070937]; cytoplasmic stress granule [GO:0010494]; cytosol [GO:0005829]; Golgi apparatus [GO:0005794]; mitochondrial inner membrane [GO:0005743]; plasma membrane [GO:0005886]; RNA binding [GO:0003723]; nuclear-transcribed mRNA catabolic process, no-go decay [GO:0070966]; stress granule assembly [GO:0034063]			RNA-binding protein involved in translationally coupled mRNA turnover. Implicated with other RNA-binding proteins in the cytoplasmic deadenylation/translational and decay interplay of the FOS mRNA mediated by the major coding-region determinant of instability (mCRD) domain. Required for efficient formation of stress granules. {ECO:0000250|UniProtKB:O75534}.		Cytoplasm {ECO:0000250|UniProtKB:O75534}. Cytoplasm, Stress granule {ECO:0000250|UniProtKB:O75534}. Cytoplasm, P-body {ECO:0000250|UniProtKB:O75534}.				111800		964320	1835500	13133000	4011155	6.12181e+06	1.5262		307650	236920		884750	2520200	1843100	1158524	996381	0.860043	0.288826	0.650402	4	5
P26231|CTNA1_MOUSE;Q65CL1|CTNA3_MOUSE	CTNA1_MOUSE	Catenin alpha-1	41	32	61.4	318.1	Ctnna1 Catna1	3D-structure;Acetylation;Cell adhesion;Cell junction;Cell membrane;Cytoplasm;Cytoskeleton;Direct protein sequencing;Isopeptide bond;Membrane;Phosphoprotein;Reference proteome;Ubl conjugation	acrosomal vesicle [GO:0001669]; actin cytoskeleton [GO:0015629]; adherens junction [GO:0005912]; catenin complex [GO:0016342]; cell junction [GO:0030054]; cell-cell junction [GO:0005911]; cytoplasm [GO:0005737]; flotillin complex [GO:0016600]; intercalated disc [GO:0014704]; intracellular membrane-bounded organelle [GO:0043231]; lamellipodium [GO:0030027]; plasma membrane [GO:0005886]; zonula adh…			Associates with the cytoplasmic domain of a variety of cadherins. The association of catenins to cadherins produces a complex which is linked to the actin filament network, and which seems to be of primary importance for cadherins cell-adhesion properties. Can associate with both E- and N-cadherins. Originally believed to be a stable component of E-cadherin/catenin adhesion complexes and to media…	Expressed ubiquitously in normal tissues.	Cytoplasm, cytoskeleton. Cell junction, adherens junction. Cell membrane; Peripheral membrane protein; Cytoplasmic side. Cell junction. Note=Found at cell-cell boundaries and probably at cell-matrix boundaries.		7920.5	142630	292920		3363900	2405200	53552000	9.96076e+06	2.13996e+07	2.14839		15020	109510		857180	15393000	9756200	5226182	7.00553e+06	1.34047	0.524677	0.994344	6	5
Q02248|CTNB1_MOUSE	CTNB1_MOUSE	Catenin beta-1	24	19	40.3	98.162	Ctnnb1 Catnb	3D-structure;Acetylation;Activator;Cell adhesion;Cell junction;Cell membrane;Cell projection;Cytoplasm;Cytoskeleton;Glycoprotein;Membrane;Neurogenesis;Nucleus;Phosphoprotein;Reference proteome;Repeat;S-nitrosylation;Synapse;Transcription;Transcription regulation;Ubl conjugation;Wnt signaling pathway	adherens junction [GO:0005912]; apical junction complex [GO:0043296]; apical part of cell [GO:0045177]; apicolateral plasma membrane [GO:0016327]; basolateral plasma membrane [GO:0016323]; beta-catenin destruction complex [GO:0030877]; beta-catenin-TCF complex [GO:1990907]; beta-catenin-TCF7L2 complex [GO:0070369]; bicellular tight junction [GO:0005923]; catenin complex [GO:0016342]; cell cortex …			Key downstream component of the canonical Wnt signaling pathway (PubMed:15132997). In the absence of Wnt, forms a complex with AXIN1, AXIN2, APC, CSNK1A1 and GSK3B that promotes phosphorylation on N-terminal Ser and Thr residues and ubiquitination of CTNNB1 via BTRC and its subsequent degradation by the proteasome. In the presence of Wnt ligand, CTNNB1 is not ubiquitinated and accumulates in the …	Expressed in cerebellar granule neurons (at protein level). {ECO:0000269|PubMed:21623382}.	Cytoplasm {ECO:0000250|UniProtKB:Q9WU82}. Nucleus {ECO:0000250|UniProtKB:P35222}. Cytoplasm, cytoskeleton. Cell junction, adherens junction {ECO:0000269|PubMed:20705246}. Cell junction {ECO:0000250|UniProtKB:B6V8E6}. Cell membrane {ECO:0000250|UniProtKB:P35222}. Cytoplasm, cytoskeleton, microtubule organizing center, centrosome {ECO:0000250|UniProtKB:P35222}. Cytoplasm, cytoskeleton, spindle pole…				754390		6655900	8623000	38927000	1.37401e+07	1.71209e+07	1.24606		78195	605570		4345200	22366000	6056400	6690273	9.11555e+06	1.36251	0.486917	0.399893	4	5
P30999|CTND1_MOUSE	CTND1_MOUSE	Catenin delta-1	29	1	40.7	171.92	Ctnnd1 Catns Kiaa0384	Acetylation;Alternative splicing;Cell adhesion;Cell junction;Cell membrane;Coiled coil;Cytoplasm;Isopeptide bond;Membrane;Nucleus;Phosphoprotein;Reference proteome;Repeat;Transcription;Transcription regulation;Ubl conjugation;Wnt signaling pathway	adherens junction [GO:0005912]; bicellular tight junction [GO:0005923]; catenin complex [GO:0016342]; cell-cell junction [GO:0005911]; cytoplasm [GO:0005737]; cytosol [GO:0005829]; dendritic spine [GO:0043197]; flotillin complex [GO:0016600]; glutamatergic synapse [GO:0098978]; growth cone [GO:0030426]; hippocampal mossy fiber to CA3 synapse [GO:0098686]; lamellipodium [GO:0030027]; membrane [GO:…			Key regulator of cell-cell adhesion that associates with and regulates the cell adhesion properties of both C-, E- and N-cadherins, being critical for their surface stability. Beside cell-cell adhesion, regulates gene transcription through several transcription factors including ZBTB33/Kaiso2 and GLIS2, and the activity of Rho family GTPases and downstream cytoskeletal dynamics. Implicated both i…		Cell junction, adherens junction {ECO:0000250|UniProtKB:O60716}. Cytoplasm {ECO:0000269|PubMed:15138284, ECO:0000269|PubMed:17344476}. Nucleus {ECO:0000269|PubMed:15138284, ECO:0000269|PubMed:17344476}. Cell membrane {ECO:0000269|PubMed:17344476}. Note=Interaction with GLIS2 promotes nuclear translocation (PubMed:17344476). Detected at cell-cell contacts (By similarity). NANOS1 induces its transl…			62110	681770		3894700	7155900	50536000	12466096	2.14692e+07	1.72221	234120		502020		2848600	17052000	7906100	5708568	7.04911e+06	1.23483	0.457927	0.969038	5	5
P56391|CX6B1_MOUSE	CX6B1_MOUSE	Cytochrome c oxidase subunit 6B1	6	6	72.1	24.229	Cox6b1 Cox6b	Acetylation;Direct protein sequencing;Disulfide bond;Membrane;Mitochondrion;Mitochondrion inner membrane;Reference proteome	mitochondrial inner membrane [GO:0005743]; mitochondrion [GO:0005739]; respiratory chain complex IV [GO:0045277]; oxidative phosphorylation [GO:0006119]		PATHWAY: Energy metabolism; oxidative phosphorylation. {ECO:0000250|UniProtKB:Q01519}.	Component of the cytochrome c oxidase, the last enzyme in the mitochondrial electron transport chain which drives oxidative phosphorylation. The respiratory chain contains 3 multisubunit complexes succinate dehydrogenase (complex II, CII), ubiquinol-cytochrome c oxidoreductase (cytochrome b-c1 complex, complex III, CIII) and cytochrome c oxidase (complex IV, CIV), that cooperate to transfer elect…		Mitochondrion inner membrane {ECO:0000250|UniProtKB:P00429}; Peripheral membrane protein {ECO:0000250|UniProtKB:P00429}; Intermembrane side {ECO:0000250|UniProtKB:P00429}.		332700		798180		4566500	10273000	28292000	8852476	1.1573e+07	1.30732		57243	261150	389800	7067000	14169000	12506000	5.7417e+06	6.47339e+06	1.12743	0.648598	0.529843	5	6
Q9D0M3-2|CY1_MOUSE;Q9D0M3|CY1_MOUSE	CY1_MOUSE	Cytochrome c1, heme protein, mitochondrial	7	7	36.5	84.105	Cyc1	Alternative splicing;Direct protein sequencing;Electron transport;Heme;Iron;Membrane;Metal-binding;Mitochondrion;Mitochondrion inner membrane;Reference proteome;Respiratory chain;Transit peptide;Translocase;Transmembrane;Transmembrane helix;Transport	cytosol [GO:0005829]; integral component of membrane [GO:0016021]; mitochondrial inner membrane [GO:0005743]; mitochondrial respiratory chain complex III [GO:0005750]; mitochondrion [GO:0005739]; nuclear body [GO:0016604]; nucleoplasm [GO:0005654]; electron transporter, transferring electrons within CoQH2-cytochrome c reductase complex activity [GO:0045153]; heme binding [GO:0020037]; metal ion b…	Reaction=2 [Fe(III)cytochrome c](out) + a quinol = 2 [Fe(II)cytochrome c](out) + a quinone + 2 H(+)(out); Xref=Rhea:RHEA:11484, Rhea:RHEA-COMP:10350, Rhea:RHEA-COMP:14399, ChEBI:CHEBI:15378, ChEBI:CHEBI:24646, ChEBI:CHEBI:29033, ChEBI:CHEBI:29034, ChEBI:CHEBI:132124; EC=7.1.1.8; Evidence={ECO:0000250|UniProtKB:P07143};		Component of the ubiquinol-cytochrome c oxidoreductase, a multisubunit transmembrane complex that is part of the mitochondrial electron transport chain which drives oxidative phosphorylation. The respiratory chain contains 3 multisubunit complexes succinate dehydrogenase (complex II, CII), ubiquinol-cytochrome c oxidoreductase (cytochrome b-c1 complex, complex III, CIII) and cytochrome c oxidase …		Mitochondrion inner membrane {ECO:0000250|UniProtKB:P07143}; Single-pass membrane protein {ECO:0000250|UniProtKB:P07143}.		39331		428260		3714100	3833000	30303000	7.66354e+06	1.27798e+07	1.66761			252760	171810	1351000	23660000	3628300	5812774	1.00739e+07	1.73307	0.758497	0.9608	5	5
Q9CQX2|CYB5B_MOUSE	CYB5B_MOUSE	Cytochrome b5 type B	4	4	58.2	53.942	Cyb5b Cyb5m	Acetylation;Electron transport;Heme;Iron;Membrane;Metal-binding;Mitochondrion;Mitochondrion outer membrane;Phosphoprotein;Reference proteome;Transmembrane;Transmembrane helix;Transport	integral component of membrane [GO:0016021]; intracellular membrane-bounded organelle [GO:0043231]; membrane [GO:0016020]; mitochondrial inner membrane [GO:0005743]; mitochondrial outer membrane [GO:0005741]; mitochondrion [GO:0005739]; electron transfer activity [GO:0009055]; enzyme activator activity [GO:0008047]; heme binding [GO:0020037]; metal ion binding [GO:0046872]			Cytochrome b5 is a membrane-bound hemoprotein functioning as an electron carrier for several membrane-bound oxygenases. {ECO:0000250}.		Mitochondrion outer membrane {ECO:0000250|UniProtKB:P04166}.		227760	1944600			1844000	1599400	46676000	10458352	2.02581e+07	1.93702				3333500	1174300	38541000		14349600	2.09782e+07	1.46193	1.37207	0.557075	5	3
Q2KN98|CYTSA_MOUSE	CYTSA_MOUSE	Cytospin-A	84	83	69.1	323.31	Specc1l Cytsa Kiaa0376	Cell cycle;Cell division;Cell junction;Coiled coil;Cytoplasm;Cytoskeleton;Gap junction;Phosphoprotein;Reference proteome	actin cytoskeleton [GO:0015629]; cell-cell junction [GO:0005911]; cytoplasm [GO:0005737]; cytosol [GO:0005829]; filamentous actin [GO:0031941]; gap junction [GO:0005921]; microtubule cytoskeleton [GO:0015630]; microtubule organizing center [GO:0005815]; spindle [GO:0005819]; beta-catenin binding [GO:0008013]; actin cytoskeleton organization [GO:0030036]; adherens junction organization [GO:0034332…			Involved in cytokinesis and spindle organization. May play a role in actin cytoskeleton organization and microtubule stabilization and hence required for proper cell adhesion and migration (By similarity). {ECO:0000250}.		Cytoplasm, cytoskeleton {ECO:0000269|PubMed:21703590}. Cytoplasm, cytoskeleton, spindle {ECO:0000250}. Cell junction, gap junction {ECO:0000250}. Note=Colocalizes with beta-tubulin, acetylated alpha-tubulin and F-actin. Also observed in a ring around gamma-tubulin containing centrioles possibly in the microtubule organizing center (By similarity). {ECO:0000250}.		46283	235100	14921000	32235	29699000	51098000	64445000	2.29252e+07	2.64258e+07	1.15269	57346	1149700	13843000	34121	36916000	45422000	86981000	2.63433e+07	3.24726e+07	1.23267	1.1491	0.863958	7	7
Q5SXY1-3|CYTSB_MOUSE;Q5SXY1|CYTSB_MOUSE;Q5SXY1-2|CYTSB_MOUSE	CYTSB_MOUSE	Cytospin-B	28	28	33.5	109.64	Specc1 Cytsb Kiaa4061	Alternative splicing;Coiled coil;Lipoprotein;Membrane;Myristate;Nucleus;Phosphoprotein;Reference proteome	cytosol [GO:0005829]; fibrillar center [GO:0001650]; filamentous actin [GO:0031941]; intracellular membrane-bounded organelle [GO:0043231]; membrane [GO:0016020]; microtubule organizing center [GO:0005815]; nucleoplasm [GO:0005654]; nucleus [GO:0005634]; actin cytoskeleton organization [GO:0030036]					Nucleus {ECO:0000250}.; [Isoform 4]: Membrane {ECO:0000250|UniProtKB:Q5M775}; Lipid-anchor {ECO:0000250|UniProtKB:Q5M775}.				4336100		8508700	19318000	25392000	14388700	9.67815e+06	0.672622			1983000		7662700	14751000	23683000	12019925	9.36681e+06	0.779274	0.835373	0.664297	4	4
Q61475|DAF1_MOUSE;Q61476|DAF2_MOUSE	DAF1_MOUSE	Complement decay-accelerating factor, GPI-anchored	2	2	6.9	6.0167	Cd55 Cd55a Daf Daf1	Cell membrane;Complement pathway;Disulfide bond;GPI-anchor;Glycoprotein;Immunity;Innate immunity;Lipoprotein;Membrane;Reference proteome;Repeat;Signal;Sushi	anchored component of membrane [GO:0031225]; apical plasma membrane [GO:0016324]; cell surface [GO:0009986]; external side of plasma membrane [GO:0009897]; membrane raft [GO:0045121]; plasma membrane [GO:0005886]; enzyme inhibitor activity [GO:0004857]; lipid binding [GO:0008289]; virus receptor activity [GO:0001618]; complement activation, classical pathway [GO:0006958]; innate immune response […			This protein recognizes C4b and C3b fragments that condense with cell-surface hydroxyl or amino groups when nascent C4b and C3b are locally generated during C4 and c3 activation. Interaction of daf with cell-associated C4b and C3b polypeptides interferes with their ability to catalyze the conversion of C2 and factor B to enzymatically active C2a and Bb and thereby prevents the formation of C4b2a …	Brain, secretory epithelia, skeletal muscle, liver, testes, thymus, spleen and lymph node.	Cell membrane {ECO:0000250}; Lipid-anchor, GPI-anchor {ECO:0000250}.		509960		1149800		2840300	1656300	3689800	1969232	1.28627e+06	0.653185			1138800		1481400	2805000	2337000	1940550	765521	0.394487	0.985435	0.762906	5	4
Q62165|DAG1_MOUSE	DAG1_MOUSE	Dystroglycan	9	9	16	31.644	Dag1 Dag-1	3D-structure;Cell junction;Cell membrane;Cytoplasm;Cytoskeleton;Disulfide bond;Glycoprotein;Host-virus interaction;Membrane;Nucleus;Phosphoprotein;Postsynaptic cell membrane;Reference proteome;Secreted;Signal;Synapse;Transmembrane;Transmembrane helix	adherens junction [GO:0005912]; basal plasma membrane [GO:0009925]; basement membrane [GO:0005604]; basolateral plasma membrane [GO:0016323]; cell-cell junction [GO:0005911]; contractile ring [GO:0070938]; costamere [GO:0043034]; cytoplasm [GO:0005737]; cytoskeleton [GO:0005856]; dystroglycan complex [GO:0016011]; dystrophin-associated glycoprotein complex [GO:0016010]; external side of plasma me…			The dystroglycan complex is involved in a number of processes including laminin and basement membrane assembly, sarcolemmal stability, cell survival, peripheral nerve myelination, nodal structure, cell migration, and epithelial polarization.; [Alpha-dystroglycan]: Extracellular peripheral glycoprotein that acts as a receptor for extracellular matrix proteins containing laminin-G domains, and for …	Detected in brain and kidney (at protein level) (PubMed:16709410). Detected in sciatic nerve (at protein level) (PubMed:11430802). Expressed in a variety of tissues. In brain, expressed in the hippocampal formation, the olfactory bulb, the cerebellum and the thalamus. In the peripheral nerve system, expressed in Schwann cells. {ECO:0000269|PubMed:11430802, ECO:0000269|PubMed:12843252, ECO:0000269…	[Alpha-dystroglycan]: Secreted, extracellular space {ECO:0000250}.; [Beta-dystroglycan]: Cell membrane {ECO:0000250}; Single-pass type I membrane protein {ECO:0000250}. Cytoplasm, cytoskeleton. Nucleus, nucleoplasm. Cell membrane, sarcolemma. Cell junction, synapse, postsynaptic cell membrane. Note=The monomeric form translocates to the nucleus via the action of importins and depends on RAN. Nucl…				498490		2851600	1621500	11835000	4.20165e+06	5.17884e+06	1.23257			444850		1141300	9079100	844960	2.87755e+06	4.1442e+06	1.44018	0.684863	0.618185	4	4
Q9JLM8-2|DCLK1_MOUSE;Q9JLM8|DCLK1_MOUSE;O88809|DCX_MOUSE	DCLK1_MOUSE	Serine/threonine-protein kinase DCLK1	9	9	32.2	37.176	Dclk1 Dcamkl1 Dclk	ATP-binding;Alternative splicing;Developmental protein;Differentiation;Kinase;Neurogenesis;Nucleotide-binding;Phosphoprotein;Reference proteome;Repeat;Serine/threonine-protein kinase;Transferase	postsynaptic density [GO:0014069]; ATP binding [GO:0005524]; protein kinase activity [GO:0004672]; protein serine/threonine kinase activity [GO:0004674]; axon extension [GO:0048675]; axonogenesis [GO:0007409]; brain development [GO:0007420]; central nervous system projection neuron axonogenesis [GO:0021952]; dendrite morphogenesis [GO:0048813]; forebrain development [GO:0030900]; intracellular si…	Reaction=ATP + L-seryl-[protein] = ADP + H(+) + O-phospho-L-seryl-[protein]; Xref=Rhea:RHEA:17989, Rhea:RHEA-COMP:9863, Rhea:RHEA-COMP:11604, ChEBI:CHEBI:15378, ChEBI:CHEBI:29999, ChEBI:CHEBI:30616, ChEBI:CHEBI:83421, ChEBI:CHEBI:456216; EC=2.7.11.1; Reaction=ATP + L-threonyl-[protein] = ADP + H(+) + O-phospho-L-threonyl-[protein]; Xref=Rhea:RHEA:46608, Rhea:RHEA-COMP:11060, Rhea:RHEA-COMP:11605,…		Probable kinase that may be involved in a calcium-signaling pathway controlling neuronal migration in the developing brain. May also participate in functions of the mature nervous system (By similarity). {ECO:0000250}.					47851	1860400	11740	1636600	7864200	17878000	4.88313e+06	6.99343e+06	1.43216	41795		819130	75859	1818600	11396000	4525600	3.11283e+06	4.38628e+06	1.4091	0.637466	0.998886	6	6
Q3U1J4|DDB1_MOUSE	DDB1_MOUSE	DNA damage-binding protein 1	57	57	51.2	323.31	Ddb1	Acetylation;Biological rhythms;Cytoplasm;DNA damage;DNA repair;DNA-binding;Isopeptide bond;Nucleus;Phosphoprotein;Reference proteome;Repeat;Ubl conjugation;Ubl conjugation pathway	Cul4-RING E3 ubiquitin ligase complex [GO:0080008]; Cul4A-RING E3 ubiquitin ligase complex [GO:0031464]; Cul4B-RING E3 ubiquitin ligase complex [GO:0031465]; cullin-RING ubiquitin ligase complex [GO:0031461]; cytoplasm [GO:0005737]; nucleoplasm [GO:0005654]; nucleus [GO:0005634]; protein-containing complex [GO:0032991]; cullin family protein binding [GO:0097602]; damaged DNA binding [GO:0003684];…		PATHWAY: Protein modification; protein ubiquitination. {ECO:0000250|UniProtKB:Q16531}.	Protein, which is both involved in DNA repair and protein ubiquitination, as part of the UV-DDB complex and DCX (DDB1-CUL4-X-box) complexes, respectively (PubMed:12107171, PubMed:26431207, PubMed:28790135). Core component of the UV-DDB complex (UV-damaged DNA-binding protein complex), a complex that recognizes UV-induced DNA damage and recruit proteins of the nucleotide excision repair pathway (t…	Ubiquitously expressed. Expressed in pregnant, lactating and involuting mammary gland. {ECO:0000269|PubMed:10574459, ECO:0000269|PubMed:28790135}.	Cytoplasm {ECO:0000250|UniProtKB:Q16531}. Nucleus {ECO:0000250|UniProtKB:Q16531}. Note=Primarily cytoplasmic. Translocates to the nucleus following UV irradiation and subsequently accumulates at sites of DNA damage. {ECO:0000250|UniProtKB:Q16531}.		3653100	11103000	51470000	314570	22847000	53253000	33372000	2.51447e+07	2.17243e+07	0.863971	2928500	15258000	27636000	3987200	31510000	40861000	65994000	26882100	2.22868e+07	0.829057	1.0691	0.643943	7	7
Q91VR5|DDX1_MOUSE	DDX1_MOUSE	ATP-dependent RNA helicase DDX1	27	27	51.2	147.64	Ddx1	ATP-binding;Acetylation;Activator;Antiviral defense;Cytoplasm;DNA-binding;Exonuclease;Helicase;Hydrolase;Immunity;Innate immunity;Isopeptide bond;Mitochondrion;Nuclease;Nucleotide-binding;Nucleus;Phosphoprotein;RNA-binding;Reference proteome;Transcription;Transcription regulation;Ubl conjugation;mRNA processing;tRNA processing	cleavage body [GO:0071920]; cytoplasm [GO:0005737]; cytoplasmic stress granule [GO:0010494]; cytosol [GO:0005829]; mitochondrion [GO:0005739]; nucleoplasm [GO:0005654]; nucleus [GO:0005634]; ribonucleoprotein complex [GO:1990904]; tRNA-splicing ligase complex [GO:0072669]; ATP binding [GO:0005524]; chromatin binding [GO:0003682]; DNA binding [GO:0003677]; DNA/RNA helicase activity [GO:0033677]; d…	Reaction=ATP + H2O = ADP + H(+) + phosphate; Xref=Rhea:RHEA:13065, ChEBI:CHEBI:15377, ChEBI:CHEBI:15378, ChEBI:CHEBI:30616, ChEBI:CHEBI:43474, ChEBI:CHEBI:456216; EC=3.6.4.13;		Acts as an ATP-dependent RNA helicase, able to unwind both RNA-RNA and RNA-DNA duplexes. Possesses 5' single-stranded RNA overhang nuclease activity. Possesses ATPase activity on various RNA, but not DNA polynucleotides. May play a role in RNA clearance at DNA double-strand breaks (DSBs), thereby facilitating the template-guided repair of transcriptionally active regions of the genome. Together w…	Testis-specific. Expressed in the germ line stem cells, spermatogonia and spermatocytes of the testis. Also expressed in the seminoma and nonseminoma types of testicular germ cell tumors (TGCTs) (at protein level). {ECO:0000269|PubMed:19398953}.	Nucleus {ECO:0000250|UniProtKB:Q92499}. Cytoplasm, cytosol {ECO:0000269|PubMed:21703541}. Cytoplasm {ECO:0000250|UniProtKB:Q92499}. Cytoplasmic granule {ECO:0000250|UniProtKB:Q92499}. Mitochondrion {ECO:0000269|PubMed:21703541}. Note=Localized with MBNL1, TIAL1 and YBX1 in stress granules upon stress. Localized with CSTF2 in cleavage bodies. Forms large aggregates called DDX1 bodies. Relocalized …				76114		6533200	17337000	34815000	1.46903e+07	1.5189e+07	1.03395			137590		4597800	24902000	28067000	1.44261e+07	1.41017e+07	0.977515	0.982013	0.960015	4	4
Q62167|DDX3X_MOUSE;P16381|DDX3L_MOUSE	DDX3X_MOUSE	ATP-dependent RNA helicase DDX3X	17	6	30.7	71.719	Ddx3x D1Pas1-rs2 Ddx3 Dead3 Erh	ATP-binding;Acetylation;Apoptosis;Cell membrane;Cell projection;Chromosome partition;Cytoplasm;DNA-binding;Direct protein sequencing;Helicase;Hydrolase;Immunity;Inflammasome;Inflammatory response;Innate immunity;Isopeptide bond;Membrane;Methylation;Nucleotide-binding;Nucleus;Phosphoprotein;RNA-binding;Reference proteome;Ribosome biogenesis;Transcription;Transcription regulation;Translation regula…	cell leading edge [GO:0031252]; centrosome [GO:0005813]; cytoplasm [GO:0005737]; cytoplasmic stress granule [GO:0010494]; cytosol [GO:0005829]; lamellipodium [GO:0030027]; NLRP3 inflammasome complex [GO:0072559]; nucleoplasm [GO:0005654]; nucleus [GO:0005634]; P granule [GO:0043186]; plasma membrane [GO:0005886]; ATP binding [GO:0005524]; ATPase activity [GO:0016887]; CTPase activity [GO:0043273]…	Reaction=ATP + H2O = ADP + H(+) + phosphate; Xref=Rhea:RHEA:13065, ChEBI:CHEBI:15377, ChEBI:CHEBI:15378, ChEBI:CHEBI:30616, ChEBI:CHEBI:43474, ChEBI:CHEBI:456216; EC=3.6.4.13; Evidence={ECO:0000250|UniProtKB:O00571};		Multifunctional ATP-dependent RNA helicase. The ATPase activity can be stimulated by various ribo-and deoxynucleic acids indicative for a relaxed substrate specificity. In vitro can unwind partially double-stranded DNA with a preference for 5'-single-stranded DNA overhangs. Binds RNA G-quadruplex (rG4s) structures, including those located in the 5'-UTR of NRAS mRNA. Involved in many cellular proc…	Expressed in ovary, including in germinal vesicle immature and metaphase II (MII) stage oocytes (at protein level) (PubMed:8948440, PubMed:25050112). In the brain, expressed in the granule cells of the cerebellum and dentate gyrus, the pyramidal cells of the hippocampus, the ependymal cells lining the ventricles, choroid plexi and olfactory bulb. Also accumulates in the thalamic nuclei, the dorsa…	Cell membrane {ECO:0000250|UniProtKB:O00571}. Nucleus {ECO:0000269|PubMed:25050112}. Cytoplasm {ECO:0000269|PubMed:25050112}. Cytoplasm, Stress granule {ECO:0000269|PubMed:31511697}. Inflammasome {ECO:0000269|PubMed:31511697}. Cell projection, lamellipodium {ECO:0000250|UniProtKB:O00571}. Note=Shuttles between the nucleus and the cytosol. Exported from the nucleus partly through the XPO1/CRM1 sys…				1701200		2475500	6070600	20989000	7809075	8.99047e+06	1.15129			857220	82379	2288300	15550000	9869900	5.72956e+06	6.72785e+06	1.17424	0.733705	0.454241	4	5
Q61656|DDX5_MOUSE	DDX5_MOUSE	Probable ATP-dependent RNA helicase DDX5	19	14	34.2	56.413	Ddx5 Tnz2	ATP-binding;Acetylation;Biological rhythms;Cytoplasm;Helicase;Hydrolase;Isopeptide bond;Methylation;Nucleotide-binding;Nucleus;Phosphoprotein;RNA-binding;Reference proteome;Spliceosome;Transcription;Transcription regulation;Ubl conjugation;mRNA processing;mRNA splicing	catalytic step 2 spliceosome [GO:0071013]; cytoplasm [GO:0005737]; nucleolus [GO:0005730]; nucleus [GO:0005634]; ribonucleoprotein complex [GO:1990904]; androgen receptor binding [GO:0050681]; ATP binding [GO:0005524]; calcium-dependent protein binding [GO:0048306]; calmodulin binding [GO:0005516]; enzyme binding [GO:0019899]; MH2 domain binding [GO:0035500]; mRNA 3'-UTR binding [GO:0003730]; pre…	Reaction=ATP + H2O = ADP + H(+) + phosphate; Xref=Rhea:RHEA:13065, ChEBI:CHEBI:15377, ChEBI:CHEBI:15378, ChEBI:CHEBI:30616, ChEBI:CHEBI:43474, ChEBI:CHEBI:456216; EC=3.6.4.13;		Involved in the alternative regulation of pre-mRNA splicing; its RNA helicase activity is necessary for increasing tau exon 10 inclusion and occurs in a RBM4-dependent manner. Binds to the tau pre-mRNA in the stem-loop region downstream of exon 10. The rate of ATP hydrolysis is highly stimulated by single-stranded RNA. Involved in transcriptional regulation; the function is independent of the RNA…		Nucleus {ECO:0000250|UniProtKB:P17844}. Nucleus, nucleolus {ECO:0000250|UniProtKB:P17844}. Cytoplasm {ECO:0000250|UniProtKB:P17844}. Note=During the G0 phase, predominantly located in the nucleus. Cytoplasmic levels increase during the G1/S phase. During the M phase, located at the vicinity of the condensed chromosomes. At G1, localizes in the cytoplasm. {ECO:0000250|UniProtKB:P17844}.				931430	88133	2041100	4342100	21178000	5.71615e+06	8.78964e+06	1.53768			449410		1725700	16702000	6175600	6.26318e+06	7.37937e+06	1.17821	1.0957	0.670654	5	4
P31001|DESM_MOUSE	DESM_MOUSE	Desmin	111	104	99.8	323.31	Des	ADP-ribosylation;Cell membrane;Coiled coil;Cytoplasm;Intermediate filament;Membrane;Methylation;Muscle protein;Nucleus;Phosphoprotein;Reference proteome	cardiac myofibril [GO:0097512]; cell-cell junction [GO:0005911]; contractile fiber [GO:0043292]; cytoplasm [GO:0005737]; cytoskeleton [GO:0005856]; fascia adherens [GO:0005916]; gap junction [GO:0005921]; intercalated disc [GO:0014704]; intermediate filament cytoskeleton [GO:0045111]; neuromuscular junction [GO:0031594]; nucleus [GO:0005634]; sarcolemma [GO:0042383]; type III intermediate filamen…			Muscle-specific type III intermediate filament essential for proper muscular structure and function. Plays a crucial role in maintaining the structure of sarcomeres, inter-connecting the Z-disks and forming the myofibrils, linking them not only to the sarcolemmal cytoskeleton, but also to the nucleus and mitochondria, thus providing strength for the muscle fiber during activity (By similarity). I…	Cardiac progenitor cells and immature cardiomyocytes (at protein level). {ECO:0000269|PubMed:26787680}.	Cytoplasm, myofibril, sarcomere, Z line {ECO:0000269|PubMed:26787680, ECO:0000269|PubMed:28469177}. Cytoplasm {ECO:0000269|PubMed:25394388, ECO:0000269|PubMed:26787680}. Cell membrane, sarcolemma {ECO:0000269|PubMed:25394388}. Nucleus {ECO:0000269|PubMed:26787680}. Note=Localizes in the intercalated disks which occur at the Z line of cardiomyocytes (By similarity). Localizes in the nucleus exclus…		46381000	31989000	1158100000	14850000	2080600000	3872300000	5752900000	1.85102e+09	2.22786e+09	1.20359	38813000	62488000	759040000	59761000	2650400000	3962800000	4392700000	1.70371e+09	1.92747e+09	1.13133	0.920421	0.870204	7	7
E9Q557|DESP_MOUSE	DESP_MOUSE	Desmoplakin	57	57	21.4	205	Dsp	Cardiomyopathy;Cell junction;Cell membrane;Coiled coil;Cytoplasm;Cytoskeleton;Lipoprotein;Membrane;Methylation;Phosphoprotein;Reference proteome;Repeat;SH3 domain	basolateral plasma membrane [GO:0016323]; cell junction [GO:0030054]; cell-cell junction [GO:0005911]; cornified envelope [GO:0001533]; cytoplasm [GO:0005737]; cytoskeleton [GO:0005856]; desmosome [GO:0030057]; fascia adherens [GO:0005916]; intercalated disc [GO:0014704]; membrane [GO:0016020]; plasma membrane [GO:0005886]; cell adhesion molecule binding [GO:0050839]; protein kinase C binding [GO…			Major high molecular weight protein of desmosomes. Involved in the organization of the desmosomal cadherin-plakoglobin complexes into discrete plasma membrane domains and in the anchoring of intermediate filaments to the desmosomes.		Cell junction, desmosome {ECO:0000250|UniProtKB:P15924}. Cytoplasm, cytoskeleton {ECO:0000250|UniProtKB:P15924}. Cell membrane {ECO:0000269|PubMed:26403541}. Note=Innermost portion of the desmosomal plaque. Colocalizes with epidermal KRT5-KRT14 and simple KRT8-KRT18 keratins and VIM intermediate filaments network (By similarity). Localizes at the intercalated disk in cardiomyocytes (PubMed:264035…		3200000	20743000	8838100	7891900	8920300	8282000	8036100	9.41591e+06	5.37017e+06	0.570329	15674000	32951000	23897000	50026000	7627300	25651000	10221000	2.3721e+07	1.46453e+07	0.617398	2.51925	0.0192753	7	7
Q9R0P5|DEST_MOUSE	DEST_MOUSE	Destrin	6	4	33.9	10.45	Dstn Dsn Sid23	Acetylation;Actin-binding;Direct protein sequencing;Phosphoprotein;Reference proteome;Ubl conjugation	actin cytoskeleton [GO:0015629]; cortical actin cytoskeleton [GO:0030864]; cytoplasm [GO:0005737]; actin filament binding [GO:0051015]; actin filament depolymerization [GO:0030042]; actin filament fragmentation [GO:0030043]; actin filament severing [GO:0051014]; cell motility [GO:0048870]; positive regulation of actin filament depolymerization [GO:0030836]			Actin-depolymerizing protein. Severs actin filaments (F-actin) and binds to actin monomers (G-actin). Acts in a pH-independent manner.	Widely expressed. Not found in skeletal muscle. {ECO:0000269|PubMed:11809832}.					1463000		1275400	2537600	2714000	1997500	733075	0.366996		747820	948250	531610	2867300	1557900	6609000	2.21031e+06	2.31324e+06	1.04657	1.10654	0.649481	4	6
O70503|DHB12_MOUSE;O70503-2|DHB12_MOUSE	DHB12_MOUSE	Very-long-chain 3-oxoacyl-CoA reductase	6	6	26.9	25.523	Hsd17b12 Kik1	Alternative splicing;Endoplasmic reticulum;Lipid biosynthesis;Lipid metabolism;Membrane;NADP;Oxidoreductase;Reference proteome;Steroid biosynthesis;Transmembrane;Transmembrane helix	endoplasmic reticulum membrane [GO:0005789]; extracellular matrix [GO:0031012]; integral component of membrane [GO:0016021]; 3-oxo-arachidoyl-CoA reductase activity [GO:0102339]; 3-oxo-behenoyl-CoA reductase activity [GO:0102340]; 3-oxo-cerotoyl-CoA reductase activity [GO:0102342]; 3-oxo-lignoceroyl-CoA reductase activity [GO:0102341]; collagen binding [GO:0005518]; estradiol 17-beta-dehydrogenas…	Reaction=a very-long-chain (3R)-hydroxyacyl-CoA + NADP(+) = a very-long-chain 3-oxoacyl-CoA + H(+) + NADPH; Xref=Rhea:RHEA:48680, ChEBI:CHEBI:15378, ChEBI:CHEBI:57783, ChEBI:CHEBI:58349, ChEBI:CHEBI:85440, ChEBI:CHEBI:90725; EC=1.1.1.330; Evidence={ECO:0000250|UniProtKB:Q53GQ0}; Reaction=17beta-estradiol + NAD(+) = estrone + H(+) + NADH; Xref=Rhea:RHEA:24612, ChEBI:CHEBI:15378, ChEBI:CHEBI:16469,…	PATHWAY: Lipid metabolism; fatty acid biosynthesis. {ECO:0000250|UniProtKB:Q53GQ0}.; PATHWAY: Steroid biosynthesis; estrogen biosynthesis. {ECO:0000250|UniProtKB:Q53GQ0}.	Catalyzes the second of the four reactions of the long-chain fatty acids elongation cycle. This endoplasmic reticulum-bound enzymatic process, allows the addition of two carbons to the chain of long- and very long-chain fatty acids/VLCFAs per cycle. This enzyme has a 3-ketoacyl-CoA reductase activity, reducing 3-ketoacyl-CoA to 3-hydroxyacyl-CoA, within each cycle of fatty acid elongation. Thereb…	Expressed in most tissues tested. {ECO:0000269|PubMed:12482854}.	Endoplasmic reticulum membrane {ECO:0000250|UniProtKB:Q53GQ0}; Multi-pass membrane protein {ECO:0000250|UniProtKB:Q53GQ0}.				699040		4526900	2746300	16697000	6167310	7.19191e+06	1.16613			524850		1158400	10332000	2469000	3.62106e+06	4.54662e+06	1.2556	0.587138	0.562569	4	4
Q5U458|DJC11_MOUSE	DJC11_MOUSE	DnaJ homolog subfamily C member 11	15	15	35.1	85.122	Dnajc11	Acetylation;Chaperone;Coiled coil;Membrane;Mitochondrion;Mitochondrion outer membrane;Phosphoprotein;Reference proteome	MICOS complex [GO:0061617]; mitochondrial inner membrane [GO:0005743]; mitochondrial outer membrane [GO:0005741]; mitochondrion [GO:0005739]; SAM complex [GO:0001401]; cristae formation [GO:0042407]			Required for mitochondrial inner membrane organization. Seems to function through its association with the MICOS complex and the mitochondrial outer membrane sorting assembly machinery (SAM) complex. {ECO:0000269|PubMed:25111180, ECO:0000305}.		Mitochondrion {ECO:0000250|UniProtKB:Q9NVH1, ECO:0000269|PubMed:25111180}. Mitochondrion outer membrane {ECO:0000250|UniProtKB:Q9NVH1}; Peripheral membrane protein {ECO:0000250|UniProtKB:Q9NVH1}.				364250		2345300	3765300	22400000	7.21871e+06	1.02165e+07	1.41528			86668		1525300	19847000	5050300	6627317	9.05645e+06	1.36653	0.918075	0.77761	4	4
O08749|DLDH_MOUSE	DLDH_MOUSE	Dihydrolipoyl dehydrogenase, mitochondrial	13	13	37.3	62.811	Dld	Acetylation;Cell projection;Cilium;Cytoplasmic vesicle;Direct protein sequencing;Disulfide bond;FAD;Flagellum;Flavoprotein;Mitochondrion;NAD;Nucleus;Oxidoreductase;Phosphoprotein;Redox-active center;Reference proteome;Transit peptide	acrosomal matrix [GO:0043159]; cilium [GO:0005929]; mitochondrial matrix [GO:0005759]; mitochondrion [GO:0005739]; motile cilium [GO:0031514]; myelin sheath [GO:0043209]; nucleoplasm [GO:0005654]; nucleus [GO:0005634]; oxoglutarate dehydrogenase complex [GO:0045252]; pyruvate dehydrogenase complex [GO:0045254]; dihydrolipoyl dehydrogenase activity [GO:0004148]; flavin adenine dinucleotide binding…	Reaction=(R)-N(6)-dihydrolipoyl-L-lysyl-[protein] + NAD(+) = (R)-N(6)-lipoyl-L-lysyl-[protein] + H(+) + NADH; Xref=Rhea:RHEA:15045, Rhea:RHEA-COMP:10474, Rhea:RHEA-COMP:10475, ChEBI:CHEBI:15378, ChEBI:CHEBI:57540, ChEBI:CHEBI:57945, ChEBI:CHEBI:83099, ChEBI:CHEBI:83100; EC=1.8.1.4; Evidence={ECO:0000250|UniProtKB:P09622};		Lipoamide dehydrogenase is a component of the glycine cleavage system as well as an E3 component of three alpha-ketoacid dehydrogenase complexes (pyruvate-, alpha-ketoglutarate-, and branched-chain amino acid-dehydrogenase complex) (By similarity). The 2-oxoglutarate dehydrogenase complex is mainly active in the mitochondrion (By similarity). A fraction of the 2-oxoglutarate dehydrogenase complex…	Expressed in liver (at protein level). {ECO:0000269|PubMed:17404228}.	Mitochondrion matrix {ECO:0000305|PubMed:9169128}. Nucleus {ECO:0000250|UniProtKB:P09622}. Cell projection, cilium, flagellum {ECO:0000250|UniProtKB:Q811C4}. Cytoplasmic vesicle, secretory vesicle, acrosome {ECO:0000269|PubMed:15888450}. Note=Mainly localizes in the mitochondrion. A small fraction localizes to the nucleus, where the 2-oxoglutarate dehydrogenase complex is required for histone suc…				648000		7402000	3153900	25932000	9283975	1.14434e+07	1.2326			512800		2395000	18975000	3410300	6323275	8.51948e+06	1.34732	0.681096	0.722405	4	4
Q811D0-2|DLG1_MOUSE;Q811D0|DLG1_MOUSE;Q811D0-3|DLG1_MOUSE;Q91XM9-5|DLG2_MOUSE;Q62108-3|DLG4_MOUSE;Q62108|DLG4_MOUSE;Q62108-2|DLG4_MOUSE;Q91XM9-3|DLG2_MOUSE;Q91XM9-6|DLG2_MOUSE;Q91XM9-8|DLG2_MOUSE;Q91XM9|DLG2_MOUSE;Q91XM9-2|DLG2_MOUSE;Q91XM9-4|DLG2_MOUSE;Q91XM9-7|DLG2_MOUSE	DLG1_MOUSE	Disks large homolog 1	10	10	17.5	36.338	Dlg1 Dlgh1	3D-structure;Alternative splicing;Cell junction;Cell membrane;Cytoplasm;Endoplasmic reticulum;Membrane;Phosphoprotein;Reference proteome;Repeat;SH3 domain;Synapse	adherens junction [GO:0005912]; apical plasma membrane [GO:0016324]; basal plasma membrane [GO:0009925]; basement membrane [GO:0005604]; basolateral plasma membrane [GO:0016323]; bicellular tight junction [GO:0005923]; cell junction [GO:0030054]; cell projection membrane [GO:0031253]; cell-cell junction [GO:0005911]; cytoplasm [GO:0005737]; cytoplasmic side of plasma membrane [GO:0009898]; cytoso…			Essential multidomain scaffolding protein required for normal development. Recruits channels, receptors and signaling molecules to discrete plasma membrane domains in polarized cells. Regulates the excitability of cardiac myocytes by modulating the functional expression of Kv4 channels (By similarity). Functional regulator of Kv1.5 channel (By similarity). May play a role in adherens junction ass…	Expressed in the brain (at protein level) (PubMed:23676497). Expressed in the outer limiting membrane and outer plexiform layer in the retina (at protein level) (PubMed:16519681). Expressed in epithelial, mesenchymal, neuronal, endothelial and hematopoietic cells during embryogenesis. Expressed in fibroblasts and T-cells. Widely expressed in adult mice. {ECO:0000269|PubMed:11238884, ECO:0000269|P…	Membrane {ECO:0000250|UniProtKB:Q62696}; Peripheral membrane protein {ECO:0000250|UniProtKB:Q12959}. Basolateral cell membrane {ECO:0000250|UniProtKB:Q62696}. Endoplasmic reticulum membrane {ECO:0000250|UniProtKB:Q62696}. Cell junction, synapse, postsynaptic density {ECO:0000250|UniProtKB:Q62696}. Cell junction, synapse {ECO:0000250|UniProtKB:Q62696}. Cell membrane, sarcolemma {ECO:0000250|UniPro…				1381300		2998600	5923500	9833900	5034325	3.71103e+06	0.737146			642290		3043000	6539700	6827200	4.26305e+06	2.96403e+06	0.695284	0.846796	0.727885	4	4
Q9QYJ0|DNJA2_MOUSE	DNJA2_MOUSE	DnaJ homolog subfamily A member 2	12	12	39.3	36.511	Dnaja2	Acetylation;Chaperone;Direct protein sequencing;Isopeptide bond;Lipoprotein;Membrane;Metal-binding;Methylation;Phosphoprotein;Prenylation;Reference proteome;Repeat;Ubl conjugation;Zinc;Zinc-finger	cytosol [GO:0005829]; membrane [GO:0016020]; nucleus [GO:0005634]; ATP binding [GO:0005524]; ATPase activator activity [GO:0001671]; chaperone binding [GO:0051087]; heat shock protein binding [GO:0031072]; metal ion binding [GO:0046872]; unfolded protein binding [GO:0051082]; protein refolding [GO:0042026]; response to heat [GO:0009408]			Co-chaperone of Hsc70. Stimulates ATP hydrolysis and the folding of unfolded proteins mediated by HSPA1A/B (in vitro). {ECO:0000250|UniProtKB:O60884}.		Membrane {ECO:0000305}; Lipid-anchor {ECO:0000305}.			116120	1770900		2541200	3905900	7080700	3082964	2.62089e+06	0.850121		330000	1091800		6212700	5032000	15233000	5579900	5.94953e+06	1.06624	1.80991	0.628904	5	5
O89114|DNJB5_MOUSE	DNJB5_MOUSE	DnaJ homolog subfamily B member 5	5	5	23.3	14.104	Dnajb5 Hsc40	Chaperone;Reference proteome	cytosol [GO:0005829]; nucleus [GO:0005634]; chaperone binding [GO:0051087]; unfolded protein binding [GO:0051082]; chaperone cofactor-dependent protein refolding [GO:0051085]; negative regulation of transcription by RNA polymerase II [GO:0000122]; response to unfolded protein [GO:0006986]									400710		481570	1617600	4643900	1785945	1.98465e+06	1.11126			230760		384370	4289700	1711700	1.65413e+06	1.87864e+06	1.13572	0.926195	0.828281	4	4
O54946|DNJB6_MOUSE;O54946-2|DNJB6_MOUSE;O35723|DNJB3_MOUSE;Q9QYI5-2|DNJB2_MOUSE;Q9QYI5-1|DNJB2_MOUSE;Q9QYI8|DNJB7_MOUSE;Q9QYI5|DNJB2_MOUSE	DNJB6_MOUSE	DnaJ homolog subfamily B member 6	8	8	25.8	29.546	Dnajb6 Hsj2 Mrj	Alternative splicing;Chaperone;Cytoplasm;Methylation;Nucleus;Reference proteome	cytoplasm [GO:0005737]; cytosol [GO:0005829]; nucleoplasm [GO:0005654]; nucleus [GO:0005634]; perinuclear region of cytoplasm [GO:0048471]; Z disc [GO:0030018]; ATPase activator activity [GO:0001671]; chaperone binding [GO:0051087]; DNA binding [GO:0003677]; heat shock protein binding [GO:0031072]; identical protein binding [GO:0042802]; protein folding chaperone [GO:0044183]; unfolded protein bi…			Plays an indispensable role in the organization of KRT8/KRT18 filaments. Acts as an endogenous molecular chaperone for neuronal proteins including huntingtin. Suppresses aggregation and toxicity of polyglutamine-containing, aggregation-prone proteins (By similarity). Has a stimulatory effect on the ATPase activity of HSP70 in a dose-dependent and time-dependent manner and hence acts as a co-chape…		Cytoplasm, perinuclear region {ECO:0000250|UniProtKB:O75190}. Nucleus {ECO:0000250|UniProtKB:O75190}. Cytoplasm, myofibril, sarcomere, Z line {ECO:0000250|UniProtKB:O75190}.				1784500		4352300	5602400	10419000	5539550	3.62045e+06	0.653564		790920	1340800		5336900	5839900	5711300	3803964	2.51388e+06	0.660859	0.686692	0.433279	4	5
Q8R1A4-2|DOCK7_MOUSE;Q8R1A4|DOCK7_MOUSE	DOCK7_MOUSE	Dedicator of cytokinesis protein 7	3	2	2	5.6965	Dock7 Gm430 Kiaa1771 Mnlt	Acetylation;Alternative splicing;Cell projection;Coiled coil;Developmental protein;Differentiation;Guanine-nucleotide releasing factor;Methylation;Neurogenesis;Phosphoprotein;Reference proteome	axon [GO:0030424]; guanyl-nucleotide exchange factor activity [GO:0005085]; Rac GTPase binding [GO:0048365]; activation of GTPase activity [GO:0090630]; axonogenesis [GO:0007409]; establishment of neuroblast polarity [GO:0045200]; hematopoietic progenitor cell differentiation [GO:0002244]; interkinetic nuclear migration [GO:0022027]; microtubule cytoskeleton organization [GO:0000226]; negative re…			Functions as a guanine nucleotide exchange factor (GEF), which activates Rac1 and Rac3 Rho small GTPases by exchanging bound GDP for free GTP. Does not have a GEF activity for CDC42. Required for STMN1 'Ser-15' phosphorylation during axon formation and consequently for neuronal polarization (By similarity). As part of the DISP complex, may regulate the association of septins with actin and thereb…		Cell projection, axon {ECO:0000250|UniProtKB:Q96N67}. Note=Enriched in the developing axons of hippocampal neurons. {ECO:0000250|UniProtKB:Q96N67}.	Note=Defects in Dock7 are responsible for the moonlight phenotype (mnlt). mnlt/mnlt mice display an overall lightened coat color and hypopigmentation of the belly and distal extremities, particularly the paws, tail tip, and genitalia. {ECO:0000269|PubMed:19202056}.			866220		1928500	1952300	4052900	2199980	1.33507e+06	0.606858			3762500	19423000	1800200	3076900	7040900	7020700	7.19793e+06	1.02524	3.19126	0.122441	4	5
Q9QXS6|DREB_MOUSE;Q9QXS6-2|DREB_MOUSE	DREB_MOUSE	Drebrin	36	3	44.3	241.46	Dbn1 Drba	Acetylation;Actin-binding;Alternative splicing;Cell junction;Cell projection;Cytoplasm;Developmental protein;Differentiation;Direct protein sequencing;Neurogenesis;Phosphoprotein;Reference proteome	actin cytoskeleton [GO:0015629]; asymmetric synapse [GO:0032279]; axonal growth cone [GO:0044295]; axonal spine [GO:0044308]; cell-cell junction [GO:0005911]; cortical actin cytoskeleton [GO:0030864]; cytoplasm [GO:0005737]; cytoskeleton [GO:0005856]; dendrite [GO:0030425]; dendritic filopodium [GO:1902737]; dendritic shaft [GO:0043198]; dendritic spine [GO:0043197]; excitatory synapse [GO:006007…			Actin cytoskeleton-organizing protein that plays a role in the formation of cell projections (By similarity). Required for actin polymerization at immunological synapses (IS) and for the recruitment of the chemokine receptor CXCR4 to IS (By similarity). Plays a role in dendritic spine morphogenesis and organization, including the localization of the dopamine receptor DRD1 to the dendritic spines …	Expressed in the hippocampus, with expression in the pyramidal cells of CA1, CA2 and CA3 and in the granule cells of the dentate gyrus (at protein level) (PubMed:25865831). Highly expressed in brain, also present in stomach and to a lesser degree in kidney, colon, and urinary bladder (PubMed:10633083). The E2 isoform is specifically expressed in adult stomach, kidney, and cultured cells (PubMed:1…	Cytoplasm {ECO:0000250|UniProtKB:Q16643}. Cell projection, dendrite {ECO:0000250|UniProtKB:Q16643}. Cytoplasm, cell cortex {ECO:0000250|UniProtKB:Q16643}. Cell junction {ECO:0000250|UniProtKB:Q16643}. Cell projection {ECO:0000269|PubMed:24720729}. Cell projection, growth cone {ECO:0000269|PubMed:24720729}. Note=In the absence of antigen, evenly distributed throughout subcortical regions of the T-…		66316	12250	8809700		16126000	56429000	73341000	2.57974e+07	3.13298e+07	1.21446		50365	2361800	25461	16227000	33845000	92766000	2.42126e+07	3.60622e+07	1.4894	0.938568	0.92893	6	6
Q61495|DSG1A_MOUSE;Q7TSF1|DSG1B_MOUSE;Q7TSF0|DSG1C_MOUSE;Q7TSF0-2|DSG1C_MOUSE	DSG1A_MOUSE	Desmoglein-1-alpha	4	3	3.3	10.083	Dsg1a Dsg1	Calcium;Cell adhesion;Cell junction;Cell membrane;Cleavage on pair of basic residues;Glycoprotein;Membrane;Metal-binding;Reference proteome;Repeat;Signal;Transmembrane;Transmembrane helix	apical plasma membrane [GO:0016324]; cell-cell junction [GO:0005911]; cytoplasmic side of plasma membrane [GO:0009898]; desmosome [GO:0030057]; integral component of membrane [GO:0016021]; lateral plasma membrane [GO:0016328]; plasma membrane [GO:0005886]; calcium ion binding [GO:0005509]; gamma-catenin binding [GO:0045295]; cell-cell adhesion [GO:0098609]; homophilic cell adhesion via plasma mem…			Component of intercellular desmosome junctions. Involved in the interaction of plaque proteins and intermediate filaments mediating cell-cell adhesion.	Expressed in testis. {ECO:0000269|PubMed:12631242}.	Cell membrane {ECO:0000250}; Single-pass type I membrane protein {ECO:0000250}. Cell junction, desmosome.			1229000	2330600	1129000	1130700		1906700	1545200	546020	0.353365	1939200	5056200	3709100	5430500		5757000	949310	3806885	1.9831e+06	0.520924	2.46368	0.0547785	5	6
Q148W8|DUS27_MOUSE	DUS27_MOUSE	Inactive dual specificity phosphatase 27	42	42	51.4	323.31	Styxl2 Dusp27	Cytoplasm;Phosphoprotein;Reference proteome	sarcomere [GO:0030017]; protein tyrosine/serine/threonine phosphatase activity [GO:0008138]			May be required for myofiber maturation. {ECO:0000250|UniProtKB:F1QWM2}.		Cytoplasm, myofibril, sarcomere {ECO:0000250|UniProtKB:F1QWM2}.		156200	664670	17656000		18766000	36964000	55374000	2.15968e+07	2.14404e+07	0.992756	20367	406540	7743700	35028	26390000	22847000	69316000	1.81084e+07	2.51259e+07	1.38753	0.838475	0.475912	6	7
Q9JHU4|DYHC1_MOUSE	DYHC1_MOUSE	Cytoplasmic dynein 1 heavy chain 1	10	10	3.2	20.602	Dync1h1 Dhc1 Dnch1 Dnchc1 Dyhc	3D-structure;ATP-binding;Acetylation;Cell cycle;Cell division;Coiled coil;Cytoplasm;Cytoskeleton;Disease mutation;Dynein;Microtubule;Mitosis;Motor protein;Nucleotide-binding;Phosphoprotein;Reference proteome;Repeat;Transport	axon [GO:0030424]; axon cytoplasm [GO:1904115]; cell cortex [GO:0005938]; centrosome [GO:0005813]; cytoplasm [GO:0005737]; cytoplasmic dynein complex [GO:0005868]; cytoplasmic microtubule [GO:0005881]; dynein complex [GO:0030286]; filopodium [GO:0030175]; manchette [GO:0002177]; microtubule [GO:0005874]; neuronal cell body [GO:0043025]; nuclear envelope [GO:0005635]; ATP binding [GO:0005524]; ATP…			Cytoplasmic dynein 1 acts as a motor for the intracellular retrograde motility of vesicles and organelles along microtubules. Dynein has ATPase activity; the force-producing power stroke is thought to occur on release of ADP. Plays a role in mitotic spindle assembly and metaphase plate congression. {ECO:0000250|UniProtKB:Q14204}.		Cytoplasm, cytoskeleton.	Note=Defects in Dync1h1 are the cause of the 'Legs at odd angles' (LOA) phenotype, an autosomal dominant trait where affected animals display unusual twisting of the body and clenching of the hindlimbs when suspended by the tail. Heterozygotes suffer age-related progressive loss of muscle tone and locomotor ability without major reduction in life-span while homozygotes show a more severe phenotyp…			392150		1220800	1325900	4503400	1.86056e+06	1.81071e+06	0.973204			732120	129960	1114700	3041700	783980	1160492	1.10999e+06	0.956481	0.623732	0.48256	4	5
P63168|DYL1_MOUSE;Q9D0M5|DYL2_MOUSE	DYL1_MOUSE	Dynein light chain 1, cytoplasmic	2	2	37.1	10.711	Dynll1 Dlc1 Dncl1 Dnclc1	Acetylation;Activator;Apoptosis;Cytoplasm;Cytoskeleton;Dynein;Isopeptide bond;Microtubule;Mitochondrion;Motor protein;Nucleus;Phosphoprotein;Reference proteome;Transcription;Transcription regulation;Transport;Ubl conjugation	axon cytoplasm [GO:1904115]; centrosome [GO:0005813]; cilium [GO:0005929]; cytoplasm [GO:0005737]; cytoplasmic dynein complex [GO:0005868]; cytoskeleton [GO:0005856]; cytosol [GO:0005829]; dynein complex [GO:0030286]; kinetochore [GO:0000776]; membrane [GO:0016020]; microtubule [GO:0005874]; mitochondrion [GO:0005739]; mitotic spindle [GO:0072686]; nucleus [GO:0005634]; secretory granule [GO:0030…			Acts as one of several non-catalytic accessory components of the cytoplasmic dynein 1 complex that are thought to be involved in linking dynein to cargos and to adapter proteins that regulate dynein function. Cytoplasmic dynein 1 acts as a motor for the intracellular retrograde motility of vesicles and organelles along microtubules. May play a role in changing or maintaining the spatial distribut…		Cytoplasm, cytoskeleton {ECO:0000250}. Nucleus {ECO:0000250}. Mitochondrion {ECO:0000250}.				387070		443090	1688100	5416900	1983790	2.36622e+06	1.19278			152660		1233000	4033100	3433100	2212965	1.82636e+06	0.825301	1.11552	0.900842	4	4
Q9ESD7|DYSF_MOUSE	DYSF_MOUSE	Dysferlin	36	1	22.6	131.53	Dysf Fer1l1	Alternative splicing;Calcium;Cell membrane;Cytoplasmic vesicle;Lipid-binding;Membrane;Metal-binding;Phosphoprotein;Reference proteome;Repeat;Signal-anchor;Transmembrane;Transmembrane helix	centriolar satellite [GO:0034451]; cytoplasm [GO:0005737]; cytoplasmic vesicle [GO:0031410]; cytoplasmic vesicle membrane [GO:0030659]; early endosome [GO:0005769]; endocytic vesicle [GO:0030139]; endosome [GO:0005768]; Golgi apparatus [GO:0005794]; integral component of membrane [GO:0016021]; lamellipodium [GO:0030027]; late endosome [GO:0005770]; membrane microdomain [GO:0098857]; microtubule […			Key calcium ion sensor involved in the Ca(2+)-triggered synaptic vesicle-plasma membrane fusion. Plays a role in the sarcolemma repair mechanism of both skeletal muscle and cardiomyocytes that permits rapid resealing of membranes disrupted by mechanical stress. {ECO:0000269|PubMed:12736685, ECO:0000269|PubMed:14506282, ECO:0000269|PubMed:17607357}.	Expressed in skeletal and cardiac muscles (at protein level). Expressed in skeletal muscle and heart. Also found in brain, liver and kidney. {ECO:0000269|PubMed:11234777, ECO:0000269|PubMed:12736685}.	Cell membrane, sarcolemma; Single-pass type II membrane protein. Cytoplasmic vesicle membrane; Single-pass type II membrane protein. Cell membrane {ECO:0000250}. Note=Colocalizes, during muscle differentiation, with BIN1 in the T-tubule system of myotubules and at the site of contact between two myotubes or a myoblast and a myotube (By similarity). Accumulates and colocalizes with fusion vesicles…	Note=Defects in Dysf are the cause of a slowly progressive muscular dystrophy observed in SJL mice. It affects primarily the proximal muscles and it is inherited as autosomal recessive trait. {ECO:0000269|PubMed:10508505, ECO:0000269|PubMed:11234777}.	28718		506680		3341900	2168700	16241000	4.4574e+06	6.71858e+06	1.50729			207890	4893.7	882000	11368000	2943700	3.0813e+06	4.77614e+06	1.55004	0.691277	0.648194	5	5
Q91ZU6-5|DYST_MOUSE	DYST_MOUSE	Isoform 5 of Dystonin	37	1	17.1	-2	Dst Bpag1 Macf2	3D-structure;Actin-binding;Alternative promoter usage;Alternative splicing;Calcium;Cell adhesion;Cell junction;Cell membrane;Cell projection;Coiled coil;Cytoplasm;Cytoskeleton;Direct protein sequencing;Endoplasmic reticulum;Intermediate filament;Isopeptide bond;Lipoprotein;Membrane;Metal-binding;Microtubule;Muscle protein;Myristate;Nucleus;Palmitate;Phosphoprotein;Reference proteome;Repeat;SH3 do…	actin cytoskeleton [GO:0015629]; axon [GO:0030424]; axon cytoplasm [GO:1904115]; cell cortex [GO:0005938]; cytoplasm [GO:0005737]; cytoplasmic side of plasma membrane [GO:0009898]; cytoplasmic vesicle [GO:0031410]; endoplasmic reticulum membrane [GO:0005789]; focal adhesion [GO:0005925]; H zone [GO:0031673]; hemidesmosome [GO:0030056]; integral component of membrane [GO:0016021]; intercalated dis…			Cytoskeletal linker protein. Acts as an integrator of intermediate filaments, actin and microtubule cytoskeleton networks. Required for anchoring either intermediate filaments to the actin cytoskeleton in neural and muscle cells or keratin-containing intermediate filaments to hemidesmosomes in epithelial cells. The proteins may self-aggregate to form filaments or a two-dimensional mesh. Regulates…	Isoform 1 and 2 are expressed in striated and heart muscle cells. Isoform 5 is expressed in the skin. Isoform 6 is expressed in sensory neural cells of the dorsal root ganglion and with low level in the skin (at protein level). Isoform 1 is expressed predominantly in the brain and spinal cord with low levels in the heart (PubMed:14581450). Isoform 2 is predominantly expressed in muscle and heart …	Cytoplasm, cytoskeleton. Cytoplasm, cytoskeleton, stress fiber. Cell projection, axon {ECO:0000269|PubMed:17287360}. Note=Associates with axonal microtubules at the growing distal tip and intermediate filaments, but not with actin cytoskeleton, in sensory neurons (By similarity). Associates with intermediate filaments, actin and microtubule cytoskeletons. Localizes to actin stress fibers and to a…				10570000	1226400	15699000	17051000	21878000	13284880	7.85224e+06	0.591066			7910300		42617000	15749000	15661000	20484325	1.52058e+07	0.742314	1.54193	0.410308	5	4
Q91ZU6|DYST_MOUSE;Q91ZU6-2|DYST_MOUSE;Q91ZU6-6|DYST_MOUSE;Q91ZU6-8|DYST_MOUSE	DYST_MOUSE	Dystonin	285	1	48.7	323.31	Dst Bpag1 Macf2	3D-structure;Actin-binding;Alternative promoter usage;Alternative splicing;Calcium;Cell adhesion;Cell junction;Cell membrane;Cell projection;Coiled coil;Cytoplasm;Cytoskeleton;Direct protein sequencing;Endoplasmic reticulum;Intermediate filament;Isopeptide bond;Lipoprotein;Membrane;Metal-binding;Microtubule;Muscle protein;Myristate;Nucleus;Palmitate;Phosphoprotein;Reference proteome;Repeat;SH3 do…	actin cytoskeleton [GO:0015629]; axon [GO:0030424]; axon cytoplasm [GO:1904115]; cell cortex [GO:0005938]; cytoplasm [GO:0005737]; cytoplasmic side of plasma membrane [GO:0009898]; cytoplasmic vesicle [GO:0031410]; endoplasmic reticulum membrane [GO:0005789]; focal adhesion [GO:0005925]; H zone [GO:0031673]; hemidesmosome [GO:0030056]; integral component of membrane [GO:0016021]; intercalated dis…			Cytoskeletal linker protein. Acts as an integrator of intermediate filaments, actin and microtubule cytoskeleton networks. Required for anchoring either intermediate filaments to the actin cytoskeleton in neural and muscle cells or keratin-containing intermediate filaments to hemidesmosomes in epithelial cells. The proteins may self-aggregate to form filaments or a two-dimensional mesh. Regulates…	Isoform 1 and 2 are expressed in striated and heart muscle cells. Isoform 5 is expressed in the skin. Isoform 6 is expressed in sensory neural cells of the dorsal root ganglion and with low level in the skin (at protein level). Isoform 1 is expressed predominantly in the brain and spinal cord with low levels in the heart (PubMed:14581450). Isoform 2 is predominantly expressed in muscle and heart …	Cytoplasm, cytoskeleton. Cytoplasm, cytoskeleton, stress fiber. Cell projection, axon {ECO:0000269|PubMed:17287360}. Note=Associates with axonal microtubules at the growing distal tip and intermediate filaments, but not with actin cytoskeleton, in sensory neurons (By similarity). Associates with intermediate filaments, actin and microtubule cytoskeletons. Localizes to actin stress fibers and to a…		213960	2649.1	6269100	21702	33451000	60210000	135480000	3.36641e+07	5.03414e+07	1.4954	29963	23838	914230	368150	38028000	86974000	109900000	3.37483e+07	4.67564e+07	1.38544	1.0025	0.924838	7	7
O70318|E41L2_MOUSE	E41L2_MOUSE	Band 4.1-like protein 2	13	12	20.1	43.445	Epb41l2 Epb4.1l2	Acetylation;Actin-binding;Cell cycle;Cell division;Cell membrane;Cytoplasm;Cytoskeleton;Membrane;Mitosis;Phosphoprotein;Reference proteome;Transport	actin cytoskeleton [GO:0015629]; cell cortex region [GO:0099738]; cell junction [GO:0030054]; COP9 signalosome [GO:0008180]; cytoskeleton [GO:0005856]; nucleoplasm [GO:0005654]; plasma membrane [GO:0005886]; actin binding [GO:0003779]; PH domain binding [GO:0042731]; spectrin binding [GO:0030507]; structural molecule activity [GO:0005198]; actin cytoskeleton organization [GO:0030036]; actomyosin …			Required for dynein-dynactin complex and NUMA1 recruitment at the mitotic cell cortex during anaphase. {ECO:0000250|UniProtKB:O43491}.	Widely expressed.	Cytoplasm, cytoskeleton {ECO:0000250}. Cytoplasm, cell cortex {ECO:0000250|UniProtKB:O43491}. Cell membrane {ECO:0000250|UniProtKB:O43491}.		32719		47855		889930	590040	20708000	4.45371e+06	9.09378e+06	2.04184			133870		1041000	6158100	1487200	2.20504e+06	2.69485e+06	1.22213	0.495103	0.575493	5	4
Q9WV92-6|E41L3_MOUSE;Q9WV92-4|E41L3_MOUSE;Q9WV92-5|E41L3_MOUSE;Q9WV92-3|E41L3_MOUSE;Q9WV92|E41L3_MOUSE;Q9WV92-2|E41L3_MOUSE;Q9WV92-8|E41L3_MOUSE;Q9WV92-7|E41L3_MOUSE	E41L3_MOUSE	Band 4.1-like protein 3	12	11	20.3	32.528	Epb41l3 Dal1 Epb4.1l3 Kiaa0987	Acetylation;Actin-binding;Alternative splicing;Apoptosis;Cell junction;Cell membrane;Cytoplasm;Cytoskeleton;Membrane;Phosphoprotein;Reference proteome;Tumor suppressor	cell junction [GO:0030054]; cell-cell junction [GO:0005911]; cytoplasm [GO:0005737]; cytoskeleton [GO:0005856]; juxtaparanode region of axon [GO:0044224]; paranode region of axon [GO:0033270]; plasma membrane [GO:0005886]; postsynaptic density [GO:0014069]; actin binding [GO:0003779]; cytoskeletal protein-membrane anchor activity [GO:0106006]; structural constituent of cytoskeleton [GO:0005200]; …			Tumor suppressor that inhibits cell proliferation and promotes apoptosis. Modulates the activity of protein arginine N-methyltransferases, including PRMT3 and PRMT5 (By similarity). {ECO:0000250}.	Detected in brain (at protein level). Highest expression in brain, lower in testis, adrenal gland, heart and kidney. Also present in muscle and epithelial cells. Isoform 1 is expressed in brain, isoform 2 is expressed in heart and isoform 3 is mostly expressed in kidney but also in heart and brain. Isoform 6 seems to be most abundant in kidney while isoform 4 and isoform 5 are predominantly expre…	Cytoplasm, cytoskeleton {ECO:0000250}. Cell membrane {ECO:0000269|PubMed:10652311}; Peripheral membrane protein {ECO:0000269|PubMed:10652311}; Cytoplasmic side {ECO:0000269|PubMed:10652311}. Cytoplasm {ECO:0000250}. Cell junction {ECO:0000269|PubMed:10652311}. Note=Detected in the cytoplasm of actively dividing cells.				394350		1611700	1223800	9282800	3.12816e+06	4.13439e+06	1.32167			171340		1008300	2639200	2962900	1695435	1.32818e+06	0.783386	0.541991	0.667453	4	4
Q8BMS1|ECHA_MOUSE	ECHA_MOUSE	Trifunctional enzyme subunit alpha, mitochondrial	27	27	48.6	218.14	Hadha	Acetylation;Fatty acid metabolism;Lipid metabolism;Lyase;Membrane;Methylation;Mitochondrion;Mitochondrion inner membrane;Multifunctional enzyme;NAD;Oxidoreductase;Phosphoprotein;Reference proteome;Transferase;Transit peptide	mitochondrial fatty acid beta-oxidation multienzyme complex [GO:0016507]; mitochondrial inner membrane [GO:0005743]; mitochondrial nucleoid [GO:0042645]; mitochondrion [GO:0005739]; 3-hydroxyacyl-CoA dehydrogenase activity [GO:0003857]; acetyl-CoA C-acyltransferase activity [GO:0003988]; enoyl-CoA hydratase activity [GO:0004300]; fatty-acyl-CoA binding [GO:0000062]; long-chain-3-hydroxyacyl-CoA d…	Reaction=a (3S)-hydroxyacyl-CoA = a (2E)-enoyl-CoA + H2O; Xref=Rhea:RHEA:16105, ChEBI:CHEBI:15377, ChEBI:CHEBI:57318, ChEBI:CHEBI:58856; EC=4.2.1.17; Evidence={ECO:0000250|UniProtKB:P40939};PhysiologicalDirection=right-to-left; Xref=Rhea:RHEA:16107; Evidence={ECO:0000250|UniProtKB:P40939}; Reaction=a 4-saturated-(3S)-hydroxyacyl-CoA = a (3E)-enoyl-CoA + H2O; Xref=Rhea:RHEA:20724, ChEBI:CHEBI:1537…	PATHWAY: Lipid metabolism; fatty acid beta-oxidation. {ECO:0000250|UniProtKB:P40939}.	Mitochondrial trifunctional enzyme catalyzes the last three of the four reactions of the mitochondrial beta-oxidation pathway. The mitochondrial beta-oxidation pathway is the major energy-producing process in tissues and is performed through four consecutive reactions breaking down fatty acids into acetyl-CoA. Among the enzymes involved in this pathway, the trifunctional enzyme exhibits specifici…		Mitochondrion {ECO:0000250|UniProtKB:P40939}. Mitochondrion inner membrane {ECO:0000250|UniProtKB:P40939}. Note=Protein stability and association with mitochondrion inner membrane do not require HADHB. {ECO:0000250|UniProtKB:P40939}.		31662	158830	293830	22713	1790900	2803100	64299000	9.91429e+06	2.40052e+07	2.42127		43082	164280	141070	1482500	51879000	4875600	9.76426e+06	2.07143e+07	2.12144	0.984867	0.756642	7	6
Q99JY0|ECHB_MOUSE	ECHB_MOUSE	Trifunctional enzyme subunit beta, mitochondrial	14	14	41.1	91.479	Hadhb	Acetylation;Acyltransferase;Endoplasmic reticulum;Fatty acid metabolism;Lipid metabolism;Membrane;Mitochondrion;Mitochondrion inner membrane;Mitochondrion outer membrane;Reference proteome;Transferase;Transit peptide	endoplasmic reticulum [GO:0005783]; mitochondrial fatty acid beta-oxidation multienzyme complex [GO:0016507]; mitochondrial inner membrane [GO:0005743]; mitochondrial nucleoid [GO:0042645]; mitochondrial outer membrane [GO:0005741]; mitochondrion [GO:0005739]; acetyl-CoA C-acyltransferase activity [GO:0003988]; acetyl-CoA C-myristoyltransferase activity [GO:0050633]; protein-containing complex bi…	Reaction=acetyl-CoA + an acyl-CoA = a 3-oxoacyl-CoA + CoA; Xref=Rhea:RHEA:21564, ChEBI:CHEBI:57287, ChEBI:CHEBI:57288, ChEBI:CHEBI:58342, ChEBI:CHEBI:90726; EC=2.3.1.16; Evidence={ECO:0000250|UniProtKB:P55084};PhysiologicalDirection=right-to-left; Xref=Rhea:RHEA:21566; Evidence={ECO:0000250|UniProtKB:P55084}; Reaction=acetyl-CoA + butanoyl-CoA = 3-oxohexanoyl-CoA + CoA; Xref=Rhea:RHEA:31111, ChEB…	PATHWAY: Lipid metabolism; fatty acid beta-oxidation. {ECO:0000250|UniProtKB:P55084}.	Mitochondrial trifunctional enzyme catalyzes the last three of the four reactions of the mitochondrial beta-oxidation pathway. The mitochondrial beta-oxidation pathway is the major energy-producing process in tissues and is performed through four consecutive reactions breaking down fatty acids into acetyl-CoA. Among the enzymes involved in this pathway, the trifunctional enzyme exhibits specifici…		Mitochondrion {ECO:0000250|UniProtKB:P55084}. Mitochondrion inner membrane {ECO:0000250|UniProtKB:P55084}. Mitochondrion outer membrane {ECO:0000250|UniProtKB:P55084}. Endoplasmic reticulum {ECO:0000250|UniProtKB:P55084}. Note=Protein stability and association with membranes require HADHA. {ECO:0000250|UniProtKB:P55084}.				151360	29116	358480	720050	16017000	3.4552e+06	7.02714e+06	2.03379	78601	50608			264610	28250000	1752200	6.0792e+06	1.2414e+07	2.04204	1.75944	0.896084	5	5
P10126|EF1A1_MOUSE;P62631|EF1A2_MOUSE	EF1A1_MOUSE	Elongation factor 1-alpha 1	17	17	43.5	143.22	Eef1a1 Eef1a	Acetylation;Cell membrane;Cytoplasm;Direct protein sequencing;Elongation factor;GTP-binding;Membrane;Methylation;Nucleotide-binding;Nucleus;Phosphoprotein;Protein biosynthesis;Reference proteome;Ubl conjugation	cortical actin cytoskeleton [GO:0030864]; cytoplasm [GO:0005737]; cytosol [GO:0005829]; myelin sheath [GO:0043209]; nucleolus [GO:0005730]; nucleus [GO:0005634]; plasma membrane [GO:0005886]; ruffle membrane [GO:0032587]; calmodulin binding [GO:0005516]; drug binding [GO:0008144]; GTP binding [GO:0005525]; GTPase activity [GO:0003924]; identical protein binding [GO:0042802]; kinase binding [GO:00…			This protein promotes the GTP-dependent binding of aminoacyl-tRNA to the A-site of ribosomes during protein biosynthesis. Plays a role in the positive regulation of IFNG transcription in T-helper 1 cells as part of an IFNG promoter-binding complex with TXK and PARP1. {ECO:0000250|UniProtKB:P68104}.		Cytoplasm {ECO:0000269|PubMed:19856081}. Nucleus {ECO:0000250|UniProtKB:P68104}. Nucleus, nucleolus {ECO:0000250|UniProtKB:P68104}. Cell membrane {ECO:0000250|UniProtKB:P68104}. Note=Colocalizes with DLC1 at actin-rich regions in the cell periphery. Translocates together with ZPR1 from the cytoplasm to the nucleus and nucleolus after treatment with mitogens. Localization at the cell membrane depe…		2111900	5408400	32951000	1288600	28626000	72681000	151380000	4.20638e+07	5.43959e+07	1.29317	3537300	15947000	19309000	11241000	24500000	133420000	90736000	4.267e+07	4.94218e+07	1.15823	1.01441	0.595517	7	7
P57776|EF1D_MOUSE;P57776-2|EF1D_MOUSE;P57776-3|EF1D_MOUSE	EF1D_MOUSE	Elongation factor 1-delta	5	5	24.9	31.864	Eef1d	Acetylation;Alternative splicing;DNA-binding;Direct protein sequencing;Elongation factor;Nucleus;Phosphoprotein;Protein biosynthesis;Reference proteome;Transcription;Transcription regulation	cytoplasm [GO:0005737]; cytosol [GO:0005829]; eukaryotic translation elongation factor 1 complex [GO:0005853]; fibrillar center [GO:0001650]; nucleoplasm [GO:0005654]; nucleus [GO:0005634]; activating transcription factor binding [GO:0033613]; DNA binding [GO:0003677]; guanyl-nucleotide exchange factor activity [GO:0005085]; heat shock protein binding [GO:0031072]; translation elongation factor a…			[Isoform 1]: EF-1-beta and EF-1-delta stimulate the exchange of GDP bound to EF-1-alpha to GTP, regenerating EF-1-alpha for another round of transfer of aminoacyl-tRNAs to the ribosome. {ECO:0000250}.; [Isoform 3]: Regulates induction of heat-shock-responsive genes through association with heat shock transcription factors and direct DNA-binding at heat shock promoter elements (HSE). {ECO:0000250|…		[Isoform 3]: Nucleus {ECO:0000250|UniProtKB:P29692}.			235460	1027200		2035100	5504800	12596000	4279712	5.06544e+06	1.18359	97871	572700	644970		4110400	7268200	3708900	2.73384e+06	2.80672e+06	1.02666	0.638791	0.63311	5	6
Q9D8N0|EF1G_MOUSE	EF1G_MOUSE	Elongation factor 1-gamma	5	5	16.7	18.51	Eef1g	Acetylation;Direct protein sequencing;Elongation factor;Isopeptide bond;Protein biosynthesis;Reference proteome;Ubl conjugation	cytoplasm [GO:0005737]; endoplasmic reticulum [GO:0005783]; nucleus [GO:0005634]; translation elongation factor activity [GO:0003746]; response to virus [GO:0009615]; translational elongation [GO:0006414]			Probably plays a role in anchoring the complex to other cellular components. {ECO:0000250}.				291700	319960	440490		1391500	2163000	6288700	1.81589e+06	2.31341e+06	1.27398			669820		1068600	3236600		1658340	1.38128e+06	0.832929	0.913237	0.698074	6	3
P58252|EF2_MOUSE;O08810|U5S1_MOUSE	EF2_MOUSE	Elongation factor 2	9	9	13.1	17.775	Eef2	Acetylation;Cytoplasm;Direct protein sequencing;Elongation factor;GTP-binding;Isopeptide bond;Methylation;Nucleotide-binding;Nucleus;Phosphoprotein;Protein biosynthesis;Reference proteome;Ubl conjugation	aggresome [GO:0016235]; cytoplasm [GO:0005737]; cytosol [GO:0005829]; membrane raft [GO:0045121]; plasma membrane [GO:0005886]; polysomal ribosome [GO:0042788]; polysome [GO:0005844]; ribonucleoprotein complex [GO:1990904]; 5S rRNA binding [GO:0008097]; actin filament binding [GO:0051015]; GTP binding [GO:0005525]; GTPase activity [GO:0003924]; p53 binding [GO:0002039]; protein kinase binding [GO…			Catalyzes the GTP-dependent ribosomal translocation step during translation elongation. During this step, the ribosome changes from the pre-translocational (PRE) to the post-translocational (POST) state as the newly formed A-site-bound peptidyl-tRNA and P-site-bound deacylated tRNA move to the P and E sites, respectively. Catalyzes the coordinated movement of the two tRNA molecules, the mRNA and …		Cytoplasm {ECO:0000250|UniProtKB:P13639}. Nucleus {ECO:0000250|UniProtKB:P13639}. Note=Phosphorylation by CSK promotes cleavage and SUMOylation-dependent nuclear translocation of the C-terminal cleavage product. {ECO:0000250|UniProtKB:P13639}.		155040		1238500	272960	618070	992040	7662500	1823185	2.89028e+06	1.58529	375940	4097800	493860	784830	458670	5000600	3763100	2.13926e+06	2.04677e+06	0.956765	1.17336	0.516734	6	7
Q9D8Y0|EFHD2_MOUSE	EFHD2_MOUSE	EF-hand domain-containing protein D2	8	7	30	22.974	Efhd2 Sws1	Acetylation;Calcium;Direct protein sequencing;Membrane;Metal-binding;Phosphoprotein;Reference proteome;Repeat	membrane raft [GO:0045121]; calcium ion binding [GO:0005509]			May regulate B-cell receptor (BCR)-induced immature and primary B-cell apoptosis. Plays a role as negative regulator of the canonical NF-kappa-B-activating branch. Controls spontaneous apoptosis through the regulation of BCL2L1 abundance. {ECO:0000269|PubMed:17673920}.	Detected in thymus, kidney, spleen, lung, liver and brain. Highest abundance in brain and lowest in kidney and thymus. {ECO:0000269|PubMed:17673920}.	Membrane raft {ECO:0000269|PubMed:15749887}. Note=In immature B-cell line WEHI-231.				1005700		3063400	3511400	7298100	3719650	2.62328e+06	0.70525		155640	627620		4159100	6239700	9899100	4216232	4.0546e+06	0.961665	1.1335	0.654176	4	5
Q8BG67|EFR3A_MOUSE;Q8BG67-2|EFR3A_MOUSE	EFR3A_MOUSE	Protein EFR3 homolog A	5	5	9.6	12.541	Efr3a Kiaa0143	Alternative splicing;Cell membrane;Cytoplasm;Lipoprotein;Membrane;Palmitate;Phosphoprotein;Reference proteome	cornified envelope [GO:0001533]; cytosol [GO:0005829]; plasma membrane [GO:0005886]; protein homodimerization activity [GO:0042803]; cell-cell adhesion [GO:0098609]; protein localization to plasma membrane [GO:0072659]			Component of a complex required to localize phosphatidylinositol 4-kinase (PI4K) to the plasma membrane. The complex acts as a regulator of phosphatidylinositol 4-phosphate (PtdIns(4)P) synthesis. In the complex, EFR3A probably acts as the membrane-anchoring component. Also involved in responsiveness to G-protein-coupled receptors; it is however unclear whether this role is direct or indirect. {E…	Widely expressed (PubMed:25380825). Expressed in neurons of the superior olivary complex of the auditory brainstem. Also expressed at lower levels in the cochlear nucleus, the lateral leminiscal nuclei and the inferior collicus (PubMed:15363888). {ECO:0000269|PubMed:15363888, ECO:0000269|PubMed:25380825}.	Cell membrane {ECO:0000269|PubMed:15363888}; Lipid-anchor {ECO:0000250|UniProtKB:Q14156}. Cytoplasm, cytosol {ECO:0000250|UniProtKB:Q14156}. Note=Palmitoylation anchors the protein to the plasma membrane. A small amount is observed in the cytosol. {ECO:0000250|UniProtKB:Q14156}.		200250		645110		661770	3108700	3763500	1675866	1.63398e+06	0.975004					444370	3101300	2180300	1.90866e+06	1.34913e+06	0.70685	1.13891	0.681369	5	3
Q8BFR5|EFTU_MOUSE;Q8BFR5-2|EFTU_MOUSE	EFTU_MOUSE	Elongation factor Tu, mitochondrial	6	6	19	15.017	Tufm	Acetylation;Alternative splicing;Direct protein sequencing;Elongation factor;GTP-binding;Mitochondrion;Nucleotide-binding;Phosphoprotein;Protein biosynthesis;Reference proteome;Transit peptide	mitochondrial inner membrane [GO:0005743]; mitochondrial nucleoid [GO:0042645]; mitochondrion [GO:0005739]; myelin sheath [GO:0043209]; synapse [GO:0045202]; GTP binding [GO:0005525]; GTPase activity [GO:0003924]; translation elongation factor activity [GO:0003746]; mitochondrial translational elongation [GO:0070125]; response to ethanol [GO:0045471]; translational elongation [GO:0006414]			Promotes the GTP-dependent binding of aminoacyl-tRNA to the A-site of ribosomes during protein biosynthesis. Plays also a role in the regulation of autophagy and innate immunity. Recruits ATG5-ATG12 and NLRX1 at mitochondria and serves as a checkpoint of the RIG-I/DDX58-MAVS pathway. In turn, inhibits RLR-mediated type I interferon while promoting autophagy. {ECO:0000250|UniProtKB:P49411}.		Mitochondrion {ECO:0000250|UniProtKB:P49411}.				1173300		1229000	3103300	4992500	2624525	1.81568e+06	0.691813			1014000		2375300	3975100	3258300	2655675	1.27511e+06	0.480147	1.01187	0.863933	4	4
P62869|ELOB_MOUSE	ELOB_MOUSE	Elongin-B	7	7	66.9	29.871	Elob Tceb2	3D-structure;Acetylation;Nucleus;Phosphoprotein;Reference proteome;Transcription;Transcription regulation;Ubl conjugation pathway	Cul2-RING ubiquitin ligase complex [GO:0031462]; Cul5-RING ubiquitin ligase complex [GO:0031466]; elongin complex [GO:0070449]; transcription regulator complex [GO:0005667]; VCB complex [GO:0030891]; protein-containing complex binding [GO:0044877]; transcription coactivator activity [GO:0003713]; ubiquitin protein ligase binding [GO:0031625]; positive regulation of transcription by RNA polymerase…		PATHWAY: Protein modification; protein ubiquitination.	SIII, also known as elongin, is a general transcription elongation factor that increases the RNA polymerase II transcription elongation past template-encoded arresting sites. Subunit A is transcriptionally active and its transcription activity is strongly enhanced by binding to the dimeric complex of the SIII regulatory subunits B and C (elongin BC complex) (By similarity). In embryonic stem cell…		Nucleus {ECO:0000305}.		95800	215750	1626200		1676500	17578000	10253000	5240875	7.13891e+06	1.36216	438290	373800	2465000		8031000	8889000	14204000	5733515	5.55759e+06	0.969316	1.094	0.573791	6	6
P83940|ELOC_MOUSE	ELOC_MOUSE	Elongin-C	6	6	58	39.512	Eloc Tceb1	3D-structure;Nucleus;Reference proteome;Transcription;Transcription regulation;Ubl conjugation pathway	elongin complex [GO:0070449]; VCB complex [GO:0030891]; protein-containing complex binding [GO:0044877]; positive regulation of transcription elongation from RNA polymerase II promoter [GO:0032968]; ubiquitin-dependent protein catabolic process [GO:0006511]			SIII, also known as elongin, is a general transcription elongation factor that increases the RNA polymerase II transcription elongation past template-encoded arresting sites. Subunit A is transcriptionally active and its transcription activity is strongly enhanced by binding to the dimeric complex of the SIII regulatory subunits B and C (elongin BC complex) (By similarity). In embryonic stem cell…		Nucleus {ECO:0000305}.		65978	96513	4400700	64317	5096800	6721800	10445000	3.84159e+06	4.00702e+06	1.04306	112520	512350	2241000	168460	7679700	7592600	2380200	2.95526e+06	3.3287e+06	1.12636	0.769281	0.84651	7	7
P17182|ENOA_MOUSE	ENOA_MOUSE	Alpha-enolase	15	12	51.8	110.52	Eno1 Eno-1	Acetylation;Cell membrane;Cytoplasm;Direct protein sequencing;Glycolysis;Hydroxylation;Isopeptide bond;Lyase;Magnesium;Membrane;Metal-binding;Phosphoprotein;Reference proteome;Ubl conjugation	cell cortex region [GO:0099738]; cell surface [GO:0009986]; cytoplasm [GO:0005737]; cytosol [GO:0005829]; extrinsic component of plasma membrane [GO:0019897]; growth cone [GO:0030426]; membrane [GO:0016020]; membrane raft [GO:0045121]; myelin sheath [GO:0043209]; neuron projection [GO:0043005]; phosphopyruvate hydratase complex [GO:0000015]; plasma membrane [GO:0005886]; synaptic membrane [GO:009…	Reaction=(2R)-2-phosphoglycerate = H2O + phosphoenolpyruvate; Xref=Rhea:RHEA:10164, ChEBI:CHEBI:15377, ChEBI:CHEBI:58289, ChEBI:CHEBI:58702; EC=4.2.1.11; Evidence={ECO:0000250|UniProtKB:P06733};	PATHWAY: Carbohydrate degradation; glycolysis; pyruvate from D-glyceraldehyde 3-phosphate: step 4/5.	Glycolytic enzyme the catalyzes the conversion of 2-phosphoglycerate to phosphoenolpyruvate. In addition to glycolysis, involved in various processes such as growth control, hypoxia tolerance and allergic responses. May also function in the intravascular and pericellular fibrinolytic system due to its ability to serve as a receptor and activator of plasminogen on the cell surface of several cell-…	Testis. Found in the principal piece of sperm tail (at protein level). The alpha/alpha homodimer is expressed in embryo and in most adult tissues. The alpha/beta heterodimer and the beta/beta homodimer are found in striated muscle, and the alpha/gamma heterodimer and the gamma/gamma homodimer in neurons. In striated muscle, expression of ENO1 appears to be independent of fiber type. {ECO:0000269|…	Cytoplasm {ECO:0000250}. Cell membrane {ECO:0000250}. Note=Can translocate to the plasma membrane in either the homodimeric (alpha/alpha) or heterodimeric (alpha/gamma) form (By similarity). ENO1 is localized to the M-band. {ECO:0000250, ECO:0000269|PubMed:11229603}.			537140	7666400		15576000	14389000	39423000	15518308	1.46527e+07	0.944217		2447000	3577500		11867000	29427000	20427000	13549100	1.14557e+07	0.845495	0.873104	0.904824	5	5
P21550|ENOB_MOUSE	ENOB_MOUSE	Beta-enolase	10	7	33.9	56.01	Eno3 Eno-3	Acetylation;Cytoplasm;Direct protein sequencing;Glycolysis;Lyase;Magnesium;Metal-binding;Phosphoprotein;Reference proteome	cytosol [GO:0005829]; membrane [GO:0016020]; phosphopyruvate hydratase complex [GO:0000015]; plasma membrane [GO:0005886]; identical protein binding [GO:0042802]; magnesium ion binding [GO:0000287]; phosphopyruvate hydratase activity [GO:0004634]; protein-containing complex binding [GO:0044877]; aging [GO:0007568]; glycolytic process [GO:0006096]; regulation of vacuole fusion, non-autophagic [GO:…	Reaction=(2R)-2-phosphoglycerate = H2O + phosphoenolpyruvate; Xref=Rhea:RHEA:10164, ChEBI:CHEBI:15377, ChEBI:CHEBI:58289, ChEBI:CHEBI:58702; EC=4.2.1.11;	PATHWAY: Carbohydrate degradation; glycolysis; pyruvate from D-glyceraldehyde 3-phosphate: step 4/5.	Appears to have a function in striated muscle development and regeneration.	Brain (at protein level). The alpha/alpha homodimer is expressed in embryo and in most adult tissues. The alpha/beta heterodimer and the beta/beta homodimer are found in striated muscle, and the alpha/gamma heterodimer and the gamma/gamma homodimer in neurons. In striated muscle, the fiber-type order of ENO3 expression is IIB > IIX > IIA > I. {ECO:0000269|PubMed:11229603, ECO:0000269|PubMed:23446…	Cytoplasm {ECO:0000269|PubMed:11229603}. Note=Localized to the Z line. Some colocalization with CKM at M-band (By similarity). {ECO:0000250}.		121130	103140	1490000		5953000	2834700	25803000	6.05083e+06	9.91805e+06	1.63912		966780	598190		6789400	12166000	10865000	6277074	5.39537e+06	0.859535	1.03739	0.449549	6	5
Q80TH2-1|ERBIN_MOUSE;Q80TH2|ERBIN_MOUSE;Q80TH2-2|ERBIN_MOUSE	ERBIN_MOUSE	Erbin	8	8	7.6	20.007	Erbin Erbb2ip Kiaa1225 Lap2	Alternative splicing;Cell junction;Cell membrane;Leucine-rich repeat;Membrane;Nucleus;Phosphoprotein;Reference proteome;Repeat	basolateral plasma membrane [GO:0016323]; cell junction [GO:0030054]; cytoplasm [GO:0005737]; glutamatergic synapse [GO:0098978]; hemidesmosome [GO:0030056]; neuromuscular junction [GO:0031594]; nuclear membrane [GO:0031965]; nuclear speck [GO:0016607]; nucleus [GO:0005634]; plasma membrane [GO:0005886]; postsynaptic specialization [GO:0099572]; ErbB-2 class receptor binding [GO:0005176]; signali…			Acts as an adapter for the receptor ERBB2, in epithelia. By binding the unphosphorylated ERBB2 'Tyr-1248' receptor, it may contribute to stabilize this unphosphorylated state (By similarity). Inhibits NOD2-dependent NF-kappa-B signaling and proinflammatory cytokine secretion (PubMed:16203728). {ECO:0000250|UniProtKB:Q96RT1, ECO:0000269|PubMed:16203728}.		Cell junction, hemidesmosome {ECO:0000250|UniProtKB:Q96RT1}. Nucleus membrane {ECO:0000269|PubMed:18802028}. Basolateral cell membrane {ECO:0000269|PubMed:16203728}. Note=Found in hemidesmosomes, which are cell-substrate adhesion complexes in stratified epithelia. In transfected cells, either diffusely distributed over the cytoplasm or concentrated at the basolateral membrane (By similarity). Col…				12473000		5803300	17117000	26614000	15501825	8.74308e+06	0.564003			6165700		6947800	15047000	11167000	9831875	4.11253e+06	0.418286	0.63424	0.358146	4	4
Q8BFZ9|ERLN2_MOUSE;Q91X78|ERLN1_MOUSE	ERLN2_MOUSE	Erlin-2	7	7	23.8	19.171	Erlin2 Spfh2	Acetylation;Cholesterol metabolism;Endoplasmic reticulum;Glycoprotein;Lipid metabolism;Membrane;Reference proteome;Signal-anchor;Steroid metabolism;Sterol metabolism;Transmembrane;Transmembrane helix	cytosol [GO:0005829]; endoplasmic reticulum [GO:0005783]; endoplasmic reticulum membrane [GO:0005789]; integral component of membrane [GO:0016021]; membrane raft [GO:0045121]; plasma membrane [GO:0005886]; protein-containing complex [GO:0032991]; cholesterol binding [GO:0015485]; ubiquitin protein ligase binding [GO:0031625]; cholesterol metabolic process [GO:0008203]; negative regulation of chol…			Component of the ERLIN1/ERLIN2 complex which mediates the endoplasmic reticulum-associated degradation (ERAD) of inositol 1,4,5-trisphosphate receptors (IP3Rs) such as ITPR1. Promotes sterol-accelerated ERAD of HMGCR probably implicating an AMFR/gp78-containing ubiquitin ligase complex. Involved in regulation of cellular cholesterol homeostasis by regulation the SREBP signaling pathway. May promo…		Endoplasmic reticulum membrane {ECO:0000250}; Single-pass type II membrane protein {ECO:0000250}. Note=Associated with lipid raft-like domains of the endoplasmic reticulum membrane. {ECO:0000250}.				373470		1173400	5139200	3335500	2.50539e+06	2.15602e+06	0.860553	248440		153120		796740	3933600	2267500	1479880	1.61125e+06	1.08877	0.590678	0.408942	4	5
Q6A0A9|F120A_MOUSE	F120A_MOUSE	Constitutive coactivator of PPAR-gamma-like protein 1	24	23	33	83.64	FAM120A Kiaa0183 Ossa	Acetylation;Cell membrane;Cytoplasm;Membrane;Methylation;Phosphoprotein;RNA-binding;Reference proteome	cytosol [GO:0005829]; host cell nucleus [GO:0042025]; nucleus [GO:0005634]; plasma membrane [GO:0005886]; RNA binding [GO:0003723]			Critical component of the oxidative stress-induced survival signaling. Activates src family kinases and acts as a scaffolding protein enabling src family kinases to phosphorylate and activate PI3-kinase. Binds RNA and promotes the secretion of IGF-II (By similarity). May participate in mRNA transport in the cytoplasm. {ECO:0000250, ECO:0000269|PubMed:18413649}.	Present in Purkinje cells in the cerebellum, and in cortical neurons (at protein level). {ECO:0000269|PubMed:18413649}.	Cytoplasm {ECO:0000250}. Cell membrane {ECO:0000250}; Peripheral membrane protein {ECO:0000250}; Cytoplasmic side {ECO:0000250}. Note=Translocates to plasma membrane upon ultraviolet exposure. {ECO:0000250}.		4607.8	31317	203430	8454.4	1613900	14782000	24414000	5.86539e+06	9.80118e+06	1.67102	10558		106810	331950	5558100	5446000	7165900	3.10322e+06	3.29373e+06	1.06139	0.529073	0.638065	7	6
F8VPU2|FARP1_MOUSE	FARP1_MOUSE	FERM, ARHGEF and pleckstrin domain-containing protein 1	13	13	16.2	42.856	Farp1	Cell junction;Cell membrane;Cell projection;Cytoplasm;Developmental protein;Guanine-nucleotide releasing factor;Membrane;Phosphoprotein;Reference proteome;Repeat;Synapse;Synaptosome	cytoskeleton [GO:0005856]; cytosol [GO:0005829]; dendrite [GO:0030425]; dendritic spine [GO:0043197]; extrinsic component of cytoplasmic side of plasma membrane [GO:0031234]; extrinsic component of postsynaptic membrane [GO:0098890]; filopodium [GO:0030175]; glutamatergic synapse [GO:0098978]; cytoskeletal protein binding [GO:0008092]; Rac GTPase binding [GO:0048365]; Rac guanyl-nucleotide exchan…			Functions as guanine nucleotide exchange factor for RAC1. May play a role in semaphorin signaling. Plays a role in the assembly and disassembly of dendritic filopodia, the formation of dendritic spines, regulation of dendrite length and ultimately the formation of synapses (By similarity). {ECO:0000250}.	Detected in brain cortex, hippocampus, striatum, olfactory bulb, cerebellum and hindbrain (at protein level). {ECO:0000269|PubMed:23209303}.	Cell membrane {ECO:0000269|PubMed:23209303}; Peripheral membrane protein {ECO:0000269|PubMed:23209303}; Cytoplasmic side {ECO:0000269|PubMed:23209303}. Cell junction, synapse {ECO:0000269|PubMed:23209303}. Cell junction, synapse, synaptosome {ECO:0000250}. Cytoplasm, cytosol {ECO:0000250}. Cell projection, filopodium {ECO:0000250}. Cell projection, dendrite {ECO:0000250}. Cell projection, dendrit…		112730		536560		1207700	5658400	10675000	3638078	4.51537e+06	1.24114			303060	79267	1898900	8753600	5031500	3.21327e+06	3.67492e+06	1.14367	0.883232	0.898986	5	5
P37889-2|FBLN2_MOUSE;P37889|FBLN2_MOUSE	FBLN2_MOUSE	Fibulin-2	17	17	21.3	41.484	Fbln2	Alternative splicing;Calcium;Direct protein sequencing;Disulfide bond;EGF-like domain;Extracellular matrix;Glycoprotein;Reference proteome;Repeat;Secreted;Signal	collagen-containing extracellular matrix [GO:0062023]; calcium ion binding [GO:0005509]; extracellular matrix binding [GO:0050840]; extracellular matrix organization [GO:0030198]; positive regulation of cell-substrate adhesion [GO:0010811]			Its binding to fibronectin and some other ligands is calcium dependent. May act as an adapter that mediates the interaction between FBN1 and ELN. {ECO:0000250|UniProtKB:P98095}.	Component of both basement membranes and other connective tissues.	Secreted, extracellular space, extracellular matrix.			256510	2934300		2441100	5651200	3123100	2881242	1.92464e+06	0.667989		1238700	1542400		4408500	1711200	7038600	3187880	2.50027e+06	0.784306	1.10643	0.726794	5	5
Q61554|FBN1_MOUSE;Q61555|FBN2_MOUSE	FBN1_MOUSE	Fibrillin-1	40	40	18	141.31	Fbn1 Fbn-1	Calcium;Disulfide bond;EGF-like domain;Extracellular matrix;Glycoprotein;Hormone;Phosphoprotein;Reference proteome;Repeat;Secreted;Signal	basement membrane [GO:0005604]; collagen-containing extracellular matrix [GO:0062023]; extracellular matrix [GO:0031012]; extracellular region [GO:0005576]; extracellular space [GO:0005615]; microfibril [GO:0001527]; calcium ion binding [GO:0005509]; extracellular matrix structural constituent [GO:0005201]; heparin binding [GO:0008201]; hormone activity [GO:0005179]; identical protein binding [GO…			[Fibrillin-1]: Structural component of the 10-12 nm diameter microfibrils of the extracellular matrix, which conveys both structural and regulatory properties to load-bearing connective tissues. Fibrillin-1-containing microfibrils provide long-term force bearing structural support. In tissues such as the lung, blood vessels and skin, microfibrils form the periphery of the elastic fiber, acting as…	Asprosin: Secreted by white adipose tissue (at protein level) (PubMed:27087445). Fibrillin-1: Strongly expressed during the first week of osteoblast differentiation (PubMed:24039232). {ECO:0000269|PubMed:24039232, ECO:0000269|PubMed:27087445}.	Secreted {ECO:0000250|UniProtKB:P35555}. Note=Fibrillin-1 and Asprosin chains are still linked together during the secretion from cells, but are subsequently separated by furin. {ECO:0000250|UniProtKB:P35555}.; [Asprosin]: Secreted {ECO:0000250|UniProtKB:P35555}. Note=Secreted into the plasma. {ECO:0000250|UniProtKB:P35555}.; [Fibrillin-1]: Secreted, extracellular space, extracellular matrix {ECO…				577910		5173600	6101200	17406000	7.31468e+06	7.14786e+06	0.977194			192930	66716	4552700	3216000	9682800	3.54223e+06	3.94116e+06	1.11262	0.484263	0.331715	4	5
G3X9C2|FBX50_MOUSE	FBX50_MOUSE	F-box only protein 50	3	3	8.6	7.8762	Nccrp1 Fbxo50	Cytoplasm;Phosphoprotein;Reference proteome	cytoplasm [GO:0005737]; SCF ubiquitin ligase complex [GO:0019005]; glycoprotein catabolic process [GO:0006516]; positive regulation of cell population proliferation [GO:0008284]; protein ubiquitination [GO:0016567]; SCF-dependent proteasomal ubiquitin-dependent protein catabolic process [GO:0031146]; ubiquitin-dependent ERAD pathway [GO:0030433]			Promotes cell proliferation. {ECO:0000250}.	Strongly expressed in kidney. Weakly expressed in stomach, colon, duodenum and prostate. {ECO:0000269|PubMed:22087255}.	Cytoplasm {ECO:0000250}.		338900	1118100	928280	633350	889990	1105300	1220700	890660	310588	0.348717	992870	1264700	548230			1568800		1093650	433076	0.395992	1.22791	0.48135	7	4
O70433|FHL2_MOUSE	FHL2_MOUSE	Four and a half LIM domains protein 2	16	16	58.4	46.261	Fhl2	Cytoplasm;Isopeptide bond;LIM domain;Metal-binding;Nucleus;Phosphoprotein;Reference proteome;Repeat;Transcription;Transcription regulation;Ubl conjugation;Zinc;Zinc-finger	M band [GO:0031430]; nucleus [GO:0005634]; Z disc [GO:0030018]; bHLH transcription factor binding [GO:0043425]; identical protein binding [GO:0042802]; metal ion binding [GO:0046872]; transcription coregulator activity [GO:0003712]; transcription corepressor activity [GO:0003714]; transcription factor binding [GO:0008134]; atrial cardiac muscle cell development [GO:0055014]; heart trabecula forma…			May function as a molecular transmitter linking various signaling pathways to transcriptional regulation. Negatively regulates the transcriptional repressor E4F1 and may function in cell growth. Inhibits the transcriptional activity of FOXO1 and its apoptotic function by enhancing the interaction of FOXO1 with SIRT1 and FOXO1 deacetylation (By similarity). Negatively regulates the calcineurin/NFA…	Highly expressed in heart but also detectable in brain and skeletal muscle. {ECO:0000269|PubMed:10906474}.	Cytoplasm {ECO:0000250|UniProtKB:Q14192}. Nucleus {ECO:0000269|PubMed:20013826}. Cytoplasm, myofibril, sarcomere, Z line {ECO:0000269|PubMed:22851699}.			3570500	3974300		8442300	9909400	11419000	7463100	3.53258e+06	0.473339		9026500	2378200		18883000	4947500	19737000	10994440	7.95832e+06	0.72385	1.47317	0.660692	5	5
Q9R059|FHL3_MOUSE	FHL3_MOUSE	Four and a half LIM domains protein 3	11	10	36.7	28.919	Fhl3	Acetylation;Activator;Cytoplasm;LIM domain;Metal-binding;Nucleus;Reference proteome;Repeat;Transcription;Transcription regulation;Zinc;Zinc-finger	nucleus [GO:0005634]; stress fiber [GO:0001725]; Z disc [GO:0030018]; actin binding [GO:0003779]; metal ion binding [GO:0046872]; transcription coregulator activity [GO:0003712]; actin cytoskeleton organization [GO:0030036]			Recruited by SOX15 to FOXK1 promoters where it acts as a transcriptional coactivator of FOXK1. {ECO:0000269|PubMed:17363903}.	Expressed in myogenic progenitor cells (at protein level) (PubMed:17363903). Expressed in skeletal striated muscle and the heart (PubMed:10906474, PubMed:17363903). Expressed to a lesser extent, in lung, and kidney (PubMed:10906474). Expressed in skin and skeletal muscles such as the masseter, tongue, tibialis anterior and plantar muscles (PubMed:10049693). {ECO:0000269|PubMed:10049693, ECO:00002…	Nucleus {ECO:0000269|PubMed:17363903}. Cytoplasm {ECO:0000269|PubMed:17363903}.			1440500	2739300		2582300	2258600	3479000	2499940	742175	0.296877	370480	6754900	504800		8685100	1828700	2333800	3.41296e+06	3.47426e+06	1.01796	1.36522	0.70351	5	6
P11276|FINC_MOUSE	FINC_MOUSE	Fibronectin	61	61	37.1	323.31	Fn1	3D-structure;Acute phase;Alternative splicing;Angiogenesis;Cell adhesion;Cell shape;Disulfide bond;Extracellular matrix;Glycoprotein;Heparin-binding;Isopeptide bond;Oxidation;Phosphoprotein;Pyrrolidone carboxylic acid;Reference proteome;Repeat;Secreted;Signal;Sulfation	apical plasma membrane [GO:0016324]; basement membrane [GO:0005604]; collagen-containing extracellular matrix [GO:0062023]; endoplasmic reticulum-Golgi intermediate compartment [GO:0005793]; extracellular exosome [GO:0070062]; extracellular matrix [GO:0031012]; extracellular space [GO:0005615]; fibrinogen complex [GO:0005577]; chaperone binding [GO:0051087]; disordered domain specific binding [GO…			Fibronectins bind cell surfaces and various compounds including collagen, fibrin, heparin, DNA, and actin. Fibronectins are involved in cell adhesion, cell motility, opsonization, wound healing, and maintenance of cell shape healing, and maintenance of cell shape. Involved in osteoblast compaction through the fibronectin fibrillogenesis cell-mediated matrix assembly process, essential for osteobl…	Expressed in the inner limiting membrane and around blood vessels in the retina (at protein level) (PubMed:29777959). Plasma FN (soluble dimeric form) is secreted by hepatocytes. Cellular FN (dimeric or cross-linked multimeric forms), made by fibroblasts, epithelial and other cell types, is deposited as fibrils in the extracellular matrix. {ECO:0000269|PubMed:29777959}.	Secreted, extracellular space, extracellular matrix.		5062.5	1790.9	1654900	2263.6	3204100	10404000	21879000	5.3073e+06	8.19315e+06	1.54375	2345.6	22715	157000	6138.4	5535600	16625000	19677000	6.00369e+06	8.58228e+06	1.4295	1.13121	0.931272	7	7
Q9JJ28|FLII_MOUSE	FLII_MOUSE	Protein flightless-1 homolog	58	58	54.5	323.31	Flii Fli1 Fliih	Acetylation;Actin-binding;Activator;Cell junction;Cytoplasm;Cytoskeleton;Developmental protein;Leucine-rich repeat;Nucleus;Phosphoprotein;Reference proteome;Repeat;Transcription;Transcription regulation	actin cytoskeleton [GO:0015629]; brush border [GO:0005903]; centriolar satellite [GO:0034451]; cytoplasm [GO:0005737]; cytosol [GO:0005829]; focal adhesion [GO:0005925]; nucleoplasm [GO:0005654]; nucleus [GO:0005634]; actin binding [GO:0003779]; actin filament binding [GO:0051015]; phosphatidylinositol-4,5-bisphosphate binding [GO:0005546]; actin cytoskeleton organization [GO:0030036]; actin fila…			May play a role as coactivator in transcriptional activation by hormone-activated nuclear receptors (NR) and acts in cooperation with NCOA2 and CARM1. Involved in estrogen hormone signaling (By similarity). Essential for early embryonic development. May play a role in regulation of cytoskeletal rearrangements involved in cytokinesis and cell migration, by inhibiting Rac1-dependent paxillin phosph…	Expressed in blastocyst. {ECO:0000269|PubMed:10947868}.	Nucleus. Cytoplasm, cytoskeleton. Cytoplasm, cytoskeleton, microtubule organizing center, centrosome. Cell junction, focal adhesion. Note=Colocalizes to actin-rich structures in blastocysts and, together with HRAS, RHOA and CDC42, in migrating fibroblasts. Localizes to centrosomes.		315410	1506900	25103000	100480	24196000	57485000	65468000	2.48821e+07	2.73091e+07	1.09754	167640	236060	7432000	673650	20574000	51016000	65138000	2.07482e+07	2.68056e+07	1.29195	0.83386	0.833191	7	7
Q9CS72|FLIP1_MOUSE	FLIP1_MOUSE	Filamin-A-interacting protein 1	13	13	14.9	35.354	Filip1	Coiled coil;Cytoplasm;Cytoskeleton;Phosphoprotein;Reference proteome	actin cytoskeleton [GO:0015629]; cytoplasm [GO:0005737]; glutamatergic synapse [GO:0098978]; nucleolus [GO:0005730]; plasma membrane [GO:0005886]; postsynaptic actin cytoskeleton [GO:0098871]; modification of postsynaptic structure [GO:0099010]			By acting through a filamin-A/F-actin axis, it controls the start of neocortical cell migration from the ventricular zone. May be able to induce the degradation of filamin-A. {ECO:0000250|UniProtKB:Q8K4T4}.		Cytoplasm, cytoskeleton {ECO:0000250|UniProtKB:Q7Z7B0, ECO:0000250|UniProtKB:Q8K4T4}.		70923	80982	961060		1121900	2366400	19799000	4.06671e+06	7.75326e+06	1.90652	191060	114340	496980		1348400	2131400	3293200	1.26256e+06	1.26003e+06	0.997994	0.310463	0.870081	6	6
Q8BTM8|FLNA_MOUSE;Q8BTM8-2|FLNA_MOUSE	FLNA_MOUSE	Filamin-A	108	98	55	323.31	Flna Fln Fln1	Acetylation;Actin-binding;Alternative splicing;Cell projection;Cilium biogenesis/degradation;Cytoplasm;Cytoskeleton;Isopeptide bond;Phosphoprotein;Reference proteome;Repeat;Ubl conjugation	actin cytoskeleton [GO:0015629]; actin filament [GO:0005884]; actin filament bundle [GO:0032432]; apical dendrite [GO:0097440]; axonal growth cone [GO:0044295]; brush border [GO:0005903]; cell cortex [GO:0005938]; cell-cell junction [GO:0005911]; cortical cytoskeleton [GO:0030863]; cytoplasm [GO:0005737]; cytosol [GO:0005829]; dendritic shaft [GO:0043198]; glutamatergic synapse [GO:0098978]; grow…			Actin binding protein that promotes orthogonal branching of actin filaments and links actin filaments to membrane glycoproteins. Anchors various transmembrane proteins to the actin cytoskeleton and serves as a scaffold for a wide range of cytoplasmic signaling proteins (By similarity). Interaction with FLNB may allow neuroblast migration from the ventricular zone into the cortical plate. Tethers …	Widely expressed. Highly expressed in Purkinje cells.	Cytoplasm, cell cortex {ECO:0000250}. Cytoplasm, cytoskeleton {ECO:0000269|PubMed:25358863}. Perikaryon {ECO:0000269|PubMed:25358863}. Cell projection, growth cone {ECO:0000269|PubMed:25358863}. Note=Colocalizes with CPMR1 in the central region of DRG neuron growth cone (PubMed:25358863). Following SEMA3A stimulation of DRG neurons, colocalizes with F-actin (PubMed:25358863). {ECO:0000269|PubMed:…		4336.6	23606	4601100	2454.6	9917100	31061000	62449000	1.54369e+07	2.35092e+07	1.52292	32927	7415.5	875680	20810	9336800	39369000	21170000	1.01161e+07	1.5109e+07	1.49356	0.655317	0.976835	7	7
Q80X90|FLNB_MOUSE	FLNB_MOUSE	Filamin-B	69	59	36.5	222.95	Flnb	Acetylation;Actin-binding;Cytoplasm;Cytoskeleton;Isopeptide bond;Phosphoprotein;Reference proteome;Repeat;Ubl conjugation	brush border [GO:0005903]; cell cortex [GO:0005938]; cytoplasm [GO:0005737]; cytosol [GO:0005829]; focal adhesion [GO:0005925]; neuron projection [GO:0043005]; neuronal cell body [GO:0043025]; nucleus [GO:0005634]; phagocytic vesicle [GO:0045335]; plasma membrane [GO:0005886]; stress fiber [GO:0001725]; Z disc [GO:0030018]; actin binding [GO:0003779]; identical protein binding [GO:0042802]; actin…			Connects cell membrane constituents to the actin cytoskeleton. May promote orthogonal branching of actin filaments and links actin filaments to membrane glycoproteins. Anchors various transmembrane proteins to the actin cytoskeleton (By similarity). {ECO:0000250}.	Expressed in hippocampus, cortex, cerebellar Purkinje cells and granule cell layers. {ECO:0000269|PubMed:12393796}.	Cytoplasm, cell cortex. Cytoplasm, cytoskeleton. Cytoplasm, cytoskeleton, stress fiber {ECO:0000250}. Cytoplasm, myofibril, sarcomere, Z line {ECO:0000250}.		9704.8	22275	156600	5464.8	1752900	4235300	32211000	5.48475e+06	1.18884e+07	2.16754		20578	105570	107400	675170	16736000	6033800	3.94642e+06	6.68631e+06	1.69427	0.719526	0.667096	7	6
Q8VHX6|FLNC_MOUSE;Q8VHX6-2|FLNC_MOUSE	FLNC_MOUSE	Filamin-C	155	140	65	323.31	Flnc Abpl Fln2	Actin-binding;Alternative splicing;Cytoplasm;Cytoskeleton;Membrane;Methylation;Phosphoprotein;Reference proteome;Repeat;Ubl conjugation	actin cytoskeleton [GO:0015629]; cytoplasm [GO:0005737]; cytosol [GO:0005829]; plasma membrane [GO:0005886]; sarcolemma [GO:0042383]; sarcoplasm [GO:0016528]; Z disc [GO:0030018]; actin binding [GO:0003779]; ankyrin binding [GO:0030506]; cytoskeletal protein binding [GO:0008092]; identical protein binding [GO:0042802]; actin filament-based process [GO:0030029]; muscle fiber development [GO:004874…			Muscle-specific filamin, which plays a central role in muscle cells, probably by functioning as a large actin-cross-linking protein. May be involved in reorganizing the actin cytoskeleton in response to signaling events, and may also display structural functions at the Z lines in muscle cells. Critical for normal myogenesis and for maintaining the structural integrity of the muscle fibers. {ECO:0…		Cytoplasm {ECO:0000250}. Membrane {ECO:0000250}; Peripheral membrane protein {ECO:0000250}. Cytoplasm, cytoskeleton {ECO:0000250}. Cytoplasm, myofibril, sarcomere, Z line {ECO:0000250}. Note=A small amount localizes at membranes. In striated muscle cells, it predominantly localizes in myofibrillar Z lines, while a minor fraction localizes with subsarcolemme (By similarity). Targeting to developin…		1252200	2328300	31544000	699970	53651000	77876000	160690000	4.68631e+07	5.83007e+07	1.24407	663930	3422000	12131000	3272400	50627000	96814000	102040000	3.84243e+07	4.50615e+07	1.17273	0.819928	0.995705	7	7
O08917|FLOT1_MOUSE	FLOT1_MOUSE	Flotillin-1	14	14	41.1	55.249	Flot1	Cell membrane;Direct protein sequencing;Endosome;Membrane;Phosphoprotein;Reference proteome	adherens junction [GO:0005912]; basolateral plasma membrane [GO:0016323]; caveola [GO:0005901]; cell-cell contact zone [GO:0044291]; cell-cell junction [GO:0005911]; centriolar satellite [GO:0034451]; COP9 signalosome [GO:0008180]; cortical actin cytoskeleton [GO:0030864]; cytoplasmic vesicle [GO:0031410]; dopaminergic synapse [GO:0098691]; early endosome [GO:0005769]; endosome [GO:0005768]; exte…			May act as a scaffolding protein within caveolar membranes, functionally participating in formation of caveolae or caveolae-like vesicles.	High expression in brain, white adipose tissue, heart muscle, skeletal muscle and lung. Low expression in spleen, liver and testis.	Cell membrane {ECO:0000250|UniProtKB:O75955}; Peripheral membrane protein {ECO:0000250|UniProtKB:O75955}. Endosome {ECO:0000250|UniProtKB:O75955}. Membrane, caveola {ECO:0000269|PubMed:9153235}; Peripheral membrane protein {ECO:0000269|PubMed:9153235}. Melanosome {ECO:0000250|UniProtKB:O75955}. Membrane raft {ECO:0000250|UniProtKB:O75955}. Note=Identified by mass spectrometry in melanosome fracti…		343170		5094300		16886000	13589000	51765000	17535494	2.02362e+07	1.15401	144970		3033900		7138700	19194000	15612000	9024714	8.141e+06	0.902078	0.514654	0.627733	5	5
Q60634-3|FLOT2_MOUSE;Q60634-2|FLOT2_MOUSE;Q60634|FLOT2_MOUSE	FLOT2_MOUSE	Flotillin-2	10	10	31.9	30.452	Flot2 Esa1 M17s1	3D-structure;Alternative splicing;Cell adhesion;Cell membrane;Direct protein sequencing;Endosome;Lipoprotein;Membrane;Myristate;Palmitate;Phosphoprotein;Reference proteome	acrosomal membrane [GO:0002080]; adherens junction [GO:0005912]; anchored component of presynaptic active zone membrane [GO:0099029]; basolateral plasma membrane [GO:0016323]; caveola [GO:0005901]; cell-cell contact zone [GO:0044291]; cortical actin cytoskeleton [GO:0030864]; cytoplasmic vesicle [GO:0031410]; dendrite cytoplasm [GO:0032839]; endocytic vesicle [GO:0030139]; endosome [GO:0005768]; …			May act as a scaffolding protein within caveolar membranes, functionally participating in formation of caveolae or caveolae-like vesicles. May be involved in epidermal cell adhesion and epidermal structure and function.	Expressed in many tissues, including suprabasal epidermis, hair follicles, heart, lung, thymus, spleen, liver, kidney and brain. Not expressed in skeletal muscle.	Cell membrane {ECO:0000250}; Peripheral membrane protein {ECO:0000250}. Membrane, caveola {ECO:0000250}; Peripheral membrane protein {ECO:0000269|PubMed:9153235}. Endosome {ECO:0000250}. Membrane {ECO:0000250|UniProtKB:Q14254}; Lipid-anchor {ECO:0000250|UniProtKB:Q14254}. Note=Membrane-associated protein of caveolae. {ECO:0000250}.		110740		2769300		4102400	2779400	8451800	3642728	3.05457e+06	0.838539	39828		371340		2374300	5816200	4234400	2.56721e+06	2.47902e+06	0.965647	0.70475	0.570257	5	5
Q6ZPF4|FMNL3_MOUSE;Q6ZPF4-2|FMNL3_MOUSE	FMNL3_MOUSE	Formin-like protein 3	3	2	3.6	6.4866	Fmnl3 Frl2 Kiaa2014	3D-structure;Alternative splicing;Angiogenesis;Cell membrane;Cytoplasm;Developmental protein;Lipoprotein;Membrane;Myristate;Phosphoprotein;Reference proteome	cytoplasm [GO:0005737]; cytosol [GO:0005829]; Golgi apparatus [GO:0005794]; intracellular membrane-bounded organelle [GO:0043231]; plasma membrane [GO:0005886]; actin filament binding [GO:0051015]; GTPase activating protein binding [GO:0032794]; Rho GTPase binding [GO:0017048]; angiogenesis [GO:0001525]; cell migration [GO:0016477]; cortical actin cytoskeleton organization [GO:0030866]; cytoskele…			Plays a role in the regulation of cell morphology and cytoskeletal organization. Required in the control of cell shape and migration. Required for developmental angiogenesis. In this process, required for microtubule reorganization and for efficient endothelial cell elongation. In quiescent endothelial cells, triggers rearrangement of the actin cytoskeleton, but does not alter microtubule alignem…		Cytoplasm {ECO:0000250|UniProtKB:Q8IVF7}. Cell membrane {ECO:0000250|UniProtKB:Q8IVF7}; Lipid-anchor {ECO:0000255}. Note=Enriched in lamellipodia. {ECO:0000250|UniProtKB:Q8IVF7}.				562820		872460	1334100	1675700	1111270	491956	0.442697				599610	654630	3920100	1661400	1708935	1.55281e+06	0.908643	1.53782	0.689247	4	4
P35922-3|FMR1_MOUSE;P35922-2|FMR1_MOUSE;P35922|FMR1_MOUSE;P35922-5|FMR1_MOUSE;P35922-4|FMR1_MOUSE;P35922-6|FMR1_MOUSE	FMR1_MOUSE	Synaptic functional regulator FMR1	16	1	34.5	55.144	Fmr1 Fmr-1	Acetylation;Activator;Alternative splicing;Cell junction;Cell membrane;Cell projection;Centromere;Chromosome;Cytoplasm;DNA damage;Membrane;Methylation;Neurogenesis;Nucleus;Phosphoprotein;Postsynaptic cell membrane;RNA-binding;RNA-mediated gene silencing;Reference proteome;Repeat;Repressor;Ribonucleoprotein;Synapse;Synaptosome;Translation regulation;Transport;Ubl conjugation;mRNA processing;mRNA s…	axon [GO:0030424]; axon cytoplasm [GO:1904115]; axon terminus [GO:0043679]; Cajal body [GO:0015030]; cell body [GO:0044297]; cell projection [GO:0042995]; chromocenter [GO:0010369]; chromosome [GO:0005694]; chromosome, centromeric region [GO:0000775]; cytoplasm [GO:0005737]; cytoplasmic ribonucleoprotein granule [GO:0036464]; cytoplasmic stress granule [GO:0010494]; cytosol [GO:0005829]; dendrite…			Multifunctional polyribosome-associated RNA-binding protein that plays a central role in neuronal development and synaptic plasticity through the regulation of alternative mRNA splicing, mRNA stability, mRNA dendritic transport and postsynaptic local protein synthesis of a subset of mRNAs (PubMed:11438589, PubMed:12032354, PubMed:15475576, PubMed:16631377, PubMed:16790844, PubMed:17417632, PubMed…	Expressed in brain (PubMed:8033209). Strongly expressed in the neonatal hippocampus (PubMed:15475576). Expressed in the brainstem (PubMed:14613971). Expressed in the cerebellum (PubMed:19193898). Expressed in neurons of hippocampal area CA3 (PubMed:17548835, PubMed:19193898). Expressed in neurons of the olfactory bulb including the granule, mitral, tufted and juxtaglomerular cells (PubMed:1919389…	Nucleus {ECO:0000269|PubMed:16908410, ECO:0000269|PubMed:8842725, ECO:0000269|PubMed:8895584}. Nucleus, nucleolus {ECO:0000250|UniProtKB:Q06787}. Chromosome, centromere {ECO:0000269|PubMed:24813610}. Chromosome {ECO:0000269|PubMed:24813610}. Cytoplasm {ECO:0000269|PubMed:11438699, ECO:0000269|PubMed:14570712, ECO:0000269|PubMed:15317853, ECO:0000269|PubMed:16790844, ECO:0000269|PubMed:24709664, E…				181110		2089200	5163800	8503600	3.98443e+06	3.64559e+06	0.914959		537100	706360		3191100	9502600	10308000	4849032	4.74234e+06	0.977998	1.217	0.813698	4	5
Q9WV91|FPRP_MOUSE	FPRP_MOUSE	Prostaglandin F2 receptor negative regulator	6	6	10.8	20.886	Ptgfrn Fprp	Disulfide bond;Endoplasmic reticulum;Glycoprotein;Golgi apparatus;Immunoglobulin domain;Membrane;Phosphoprotein;Reference proteome;Repeat;Signal;Transmembrane;Transmembrane helix	endoplasmic reticulum membrane [GO:0005789]; Golgi apparatus [GO:0005794]; integral component of membrane [GO:0016021]; lipid droplet organization [GO:0034389]; myoblast fusion involved in skeletal muscle regeneration [GO:0014905]			Inhibits the binding of prostaglandin F2-alpha (PGF2-alpha) to its specific FP receptor, by decreasing the receptor number rather than the affinity constant. Functional coupling with the prostaglandin F2-alpha receptor seems to occur (By similarity). In myoblasts, associates with tetraspanins CD9 and CD81 to prevent myotube fusion during muscle regeneration. {ECO:0000250, ECO:0000269|PubMed:23575…	Expressed in myoblasts (at protein level). {ECO:0000269|PubMed:23575678}.	Endoplasmic reticulum membrane {ECO:0000250}; Single-pass type I membrane protein {ECO:0000250}. Golgi apparatus, trans-Golgi network membrane {ECO:0000250}; Single-pass type I membrane protein {ECO:0000250}.				1483300		1649200	6258200	4521700	3478100	2.31964e+06	0.666927		568670	1705600		1782300	4603200	3469800	2425914	1.59787e+06	0.658666	0.697483	0.469754	4	5
Q8BIE6|FRM4A_MOUSE;Q8BIE6-2|FRM4A_MOUSE	FRM4A_MOUSE	FERM domain-containing protein 4A	7	7	12.3	23.15	Frmd4a Frmd4 Kiaa1294	Alternative splicing;Cell junction;Coiled coil;Cytoplasm;Cytoskeleton;Phosphoprotein;Reference proteome;Tight junction	adherens junction [GO:0005912]; bicellular tight junction [GO:0005923]; cytoplasm [GO:0005737]; cytoskeleton [GO:0005856]; protein-macromolecule adaptor activity [GO:0030674]; establishment of epithelial cell polarity [GO:0090162]; negative regulation of protein secretion [GO:0050709]; positive regulation of protein secretion [GO:0050714]			Scaffolding protein that regulates epithelial cell polarity by connecting ARF6 activation with the PAR3 complex (PubMed:20080746). Plays a redundant role with FRMD4B in epithelial polarization (PubMed:20080746). May regulate MAPT secretion by activating ARF6-signaling (By similarity). {ECO:0000250|UniProtKB:Q9P2Q2, ECO:0000269|PubMed:20080746}.		Cytoplasm, cytoskeleton {ECO:0000250}. Cell junction, adherens junction {ECO:0000269|PubMed:20080746}. Cell junction, tight junction {ECO:0000269|PubMed:20080746}. Note=Colocalized with CYTH1 at adherens junction and tight junction (PubMed:20080746). Colocalized with PARD3 during the process of epithelial polarization (PubMed:20080746). {ECO:0000269|PubMed:20080746}.				886740		898710	2082300	2738600	1.65159e+06	916320	0.554812			704000		2074800	2953000	3668700	2350125	1.27641e+06	0.543122	1.42295	0.529053	4	4
Q61584|FXR1_MOUSE;Q61584-7|FXR1_MOUSE;Q61584-4|FXR1_MOUSE	FXR1_MOUSE	Fragile X mental retardation syndrome-related protein 1	53	0	75.8	323.31	Fxr1 Fxr1h	Acetylation;Alternative splicing;Cytoplasm;Developmental protein;Differentiation;Isopeptide bond;Methylation;Myogenesis;Phosphoprotein;RNA-binding;Reference proteome;Repeat;Ubl conjugation	axon [GO:0030424]; costamere [GO:0043034]; cytoplasm [GO:0005737]; cytoplasmic ribonucleoprotein granule [GO:0036464]; cytosol [GO:0005829]; dendrite [GO:0030425]; dendritic filopodium [GO:1902737]; dendritic spine [GO:0043197]; dendritic spine neck [GO:0044326]; glutamatergic synapse [GO:0098978]; growth cone [GO:0030426]; neuronal cell body [GO:0043025]; nucleus [GO:0005634]; perinuclear region…			RNA-binding protein required for embryonic and postnatal development of muscle tissue. May regulate intracellular transport and local translation of certain mRNAs. {ECO:0000269|PubMed:15128702}.	In early embryogenesis, highest expression in somites and central nervous system. Also expressed in spinal cord, surrounding mesenchymal tissue and undifferentiated gonad. In mid-embryogenesis, most prominent in gonad and muscle tissue. Also expressed in liver, retina, telencephalon and mesencephalon. In late embryogenesis, restricted to skeletal muscle and proliferative active layers of brain. A…	Cytoplasm {ECO:0000250}.		270460	120160	5017000	100220	37226000	111820000	151850000	4.3772e+07	6.26648e+07	1.43162	130290	1135200	5758800	2963200	74696000	105890000	179280000	5.28362e+07	7.00418e+07	1.32564	1.20708	0.607894	7	7
Q9WVR4|FXR2_MOUSE	FXR2_MOUSE	Fragile X mental retardation syndrome-related protein 2	25	21	51	132.64	Fxr2 Fxr2h	Cytoplasm;Phosphoprotein;RNA-binding;Reference proteome;Repeat	axon [GO:0030424]; cytoplasm [GO:0005737]; cytoplasmic ribonucleoprotein granule [GO:0036464]; cytosol [GO:0005829]; dendrite [GO:0030425]; dendritic filopodium [GO:1902737]; dendritic spine [GO:0043197]; dendritic spine neck [GO:0044326]; glutamatergic synapse [GO:0098978]; growth cone [GO:0030426]; neuronal cell body [GO:0043025]; nucleus [GO:0005634]; polysome [GO:0005844]; postsynapse [GO:009…			RNA-binding protein. {ECO:0000250}.		Cytoplasm {ECO:0000250}.			22707	406800		5789500	21537000	27753000	1.11018e+07	1.27623e+07	1.14957	17445	238490	703130	175520	27231000	25641000	76504000	1.86444e+07	2.83406e+07	1.52006	1.6794	0.906226	5	7
P39688-2|FYN_MOUSE;P39688|FYN_MOUSE	FYN_MOUSE	Tyrosine-protein kinase Fyn	6	2	13.5	4.7462	Fyn	3D-structure;ATP-binding;Adaptive immunity;Alternative splicing;Cell membrane;Cytoplasm;Developmental protein;Immunity;Kinase;Lipoprotein;Manganese;Membrane;Metal-binding;Myristate;Nucleotide-binding;Nucleus;Palmitate;Phosphoprotein;Proto-oncogene;Reference proteome;SH2 domain;SH3 domain;Transferase;Tyrosine-protein kinase	actin filament [GO:0005884]; cell body [GO:0044297]; cell periphery [GO:0071944]; cytosol [GO:0005829]; dendrite [GO:0030425]; endosome [GO:0005768]; extrinsic component of cytoplasmic side of plasma membrane [GO:0031234]; glial cell projection [GO:0097386]; glutamatergic synapse [GO:0098978]; intracellular membrane-bounded organelle [GO:0043231]; membrane [GO:0016020]; membrane raft [GO:0045121]…	Reaction=ATP + L-tyrosyl-[protein] = ADP + H(+) + O-phospho-L-tyrosyl-[protein]; Xref=Rhea:RHEA:10596, Rhea:RHEA-COMP:10136, Rhea:RHEA-COMP:10137, ChEBI:CHEBI:15378, ChEBI:CHEBI:30616, ChEBI:CHEBI:46858, ChEBI:CHEBI:82620, ChEBI:CHEBI:456216; EC=2.7.10.2; Evidence={ECO:0000255|PROSITE-ProRule:PRU10028};		Non-receptor tyrosine-protein kinase that plays a role in many biological processes including regulation of cell growth and survival, cell adhesion, integrin-mediated signaling, cytoskeletal remodeling, cell motility, immune response and axon guidance. Inactive FYN is phosphorylated on its C-terminal tail within the catalytic domain. Following activation by PKA, the protein subsequently associate…	Isoform 1 is highly expressed in the brain, isoform 2 is expressed in cells of hemopoietic lineages, especially T-lymphocytes. {ECO:0000269|PubMed:1361685, ECO:0000269|PubMed:8007959}.	Cytoplasm {ECO:0000250}. Nucleus {ECO:0000250}. Cell membrane {ECO:0000250}. Note=Present and active in lipid rafts. Palmitoylation is crucial for proper trafficking (By similarity). {ECO:0000250}.			29289000	20428000	13070000	19844000	19306000	16235000	1.96953e+07	5.45193e+06	0.276813	22988000		13566000	31884000	23649000	35727000	29453000	2.62112e+07	7.87522e+06	0.300453	1.33083	0.159875	6	6
P97855|G3BP1_MOUSE	G3BP1_MOUSE	Ras GTPase-activating protein-binding protein 1	20	19	49.9	115.7	G3bp1 G3bp	ATP-binding;Acetylation;Cytoplasm;DNA-binding;Direct protein sequencing;Endonuclease;Helicase;Hydrolase;Immunity;Innate immunity;Isopeptide bond;Methylation;Nuclease;Nucleotide-binding;Nucleus;Phosphoprotein;RNA-binding;Reference proteome;Transport;Ubl conjugation	cytoplasm [GO:0005737]; cytoplasmic stress granule [GO:0010494]; cytosol [GO:0005829]; nucleus [GO:0005634]; perikaryon [GO:0043204]; ribonucleoprotein complex [GO:1990904]; ATP binding [GO:0005524]; DNA binding [GO:0003677]; DNA helicase activity [GO:0003678]; endonuclease activity [GO:0004519]; mRNA binding [GO:0003729]; RNA helicase activity [GO:0003724]; defense response to virus [GO:0051607]…	Reaction=ATP + H2O = ADP + H(+) + phosphate; Xref=Rhea:RHEA:13065, ChEBI:CHEBI:15377, ChEBI:CHEBI:15378, ChEBI:CHEBI:30616, ChEBI:CHEBI:43474, ChEBI:CHEBI:456216; EC=3.6.4.12; Evidence={ECO:0000250|UniProtKB:Q13283}; Reaction=ATP + H2O = ADP + H(+) + phosphate; Xref=Rhea:RHEA:13065, ChEBI:CHEBI:15377, ChEBI:CHEBI:15378, ChEBI:CHEBI:30616, ChEBI:CHEBI:43474, ChEBI:CHEBI:456216; EC=3.6.4.13; Eviden…		ATP- and magnesium-dependent helicase that plays an essential role in innate immunity. Participates in the DNA-triggered cGAS/STING pathway by promoting the DNA binding and activation of CGAS. Enhances also DDX58-induced type I interferon production probably by helping DDX58 at sensing pathogenic RNA. In addition, plays an essential role in stress granule formation. Unwinds preferentially partial…	Ubiquitous. {ECO:0000269|PubMed:30510222}.	Cytoplasm, cytosol {ECO:0000269|PubMed:15086518, ECO:0000269|PubMed:8649363}. Perikaryon {ECO:0000269|PubMed:15086518}. Cytoplasm, Stress granule {ECO:0000250|UniProtKB:Q13283}. Nucleus {ECO:0000250|UniProtKB:Q13283}. Note=Cytoplasmic in proliferating cells, can be recruited to the plasma membrane in exponentially growing cells. Cytosolic and partially nuclear in resting cells. Recruited to stres…				89601	10208	3097400	14425000	35665000	1.06574e+07	1.51803e+07	1.42439		133260	93316		7242200	59293000	23171000	1.79866e+07	2.49372e+07	1.38643	1.6877	0.675238	5	5
P97379|G3BP2_MOUSE;P97379-2|G3BP2_MOUSE	G3BP2_MOUSE	Ras GTPase-activating protein-binding protein 2	15	14	38.8	78.07	G3bp2	Alternative splicing;Cytoplasm;Immunity;Innate immunity;Isopeptide bond;Methylation;Phosphoprotein;RNA-binding;Reference proteome;Transport;Ubl conjugation;mRNA transport	cytoplasmic stress granule [GO:0010494]; cytosol [GO:0005829]; ribonucleoprotein complex [GO:1990904]; mRNA binding [GO:0003729]; innate immune response [GO:0045087]; mRNA transport [GO:0051028]; positive regulation of stress granule assembly [GO:0062029]; protein homooligomerization [GO:0051260]; small GTPase mediated signal transduction [GO:0007264]; stress granule assembly [GO:0034063]			Scaffold protein that plays an essential role in cytoplasmic stress granule formation which acts as a platform for antiviral signaling. {ECO:0000250|UniProtKB:Q9UN86}.		Cytoplasm {ECO:0000250|UniProtKB:Q9UN86}. Cytoplasm, Stress granule {ECO:0000250|UniProtKB:Q9UN86}.			332100	242610		2767500	21097000	86067000	22101242	3.68039e+07	1.66524	226890		1919300		13266000	38288000	21662000	15072438	1.56448e+07	1.03798	0.681972	0.747239	5	5
P16858|G3P_MOUSE;Q64467|G3PT_MOUSE	G3P_MOUSE	Glyceraldehyde-3-phosphate dehydrogenase	16	16	58.9	145.22	Gapdh Gapd	ADP-ribosylation;Acetylation;Apoptosis;Cytoplasm;Cytoskeleton;Direct protein sequencing;Glycolysis;Isopeptide bond;Methylation;NAD;Nucleus;Oxidoreductase;Phosphoprotein;Reference proteome;S-nitrosylation;Transferase;Translation regulation;Ubl conjugation	cytoplasm [GO:0005737]; cytosol [GO:0005829]; GAIT complex [GO:0097452]; glutamatergic synapse [GO:0098978]; intracellular membrane-bounded organelle [GO:0043231]; lipid droplet [GO:0005811]; microtubule cytoskeleton [GO:0015630]; mitochondrion [GO:0005739]; myelin sheath [GO:0043209]; nuclear membrane [GO:0031965]; nucleus [GO:0005634]; plasma membrane [GO:0005886]; postsynaptic density, intrace…	Reaction=D-glyceraldehyde 3-phosphate + NAD(+) + phosphate = (2R)-3-phospho-glyceroyl phosphate + H(+) + NADH; Xref=Rhea:RHEA:10300, ChEBI:CHEBI:15378, ChEBI:CHEBI:43474, ChEBI:CHEBI:57540, ChEBI:CHEBI:57604, ChEBI:CHEBI:57945, ChEBI:CHEBI:59776; EC=1.2.1.12; Evidence={ECO:0000255|PROSITE-ProRule:PRU10009, ECO:0000269|PubMed:19903941};	PATHWAY: Carbohydrate degradation; glycolysis; pyruvate from D-glyceraldehyde 3-phosphate: step 1/5.	Has both glyceraldehyde-3-phosphate dehydrogenase and nitrosylase activities, thereby playing a role in glycolysis and nuclear functions, respectively. Glyceraldehyde-3-phosphate dehydrogenase is a key enzyme in glycolysis that catalyzes the first step of the pathway by converting D-glyceraldehyde 3-phosphate (G3P) into 3-phospho-D-glyceroyl phosphate. Modulates the organization and assembly of t…		Cytoplasm, cytosol {ECO:0000250}. Nucleus {ECO:0000250}. Cytoplasm, cytoskeleton {ECO:0000250}. Note=Translocates to the nucleus following S-nitrosylation and interaction with SIAH1, which contains a nuclear localization signal. {ECO:0000250}.		129840	4249200	16057000	475870	9661100	56707000	75404000	2.32406e+07	3.02491e+07	1.30156	902910	9556100	14594000	1081500	16763000	61355000	66241000	2.43562e+07	2.76496e+07	1.13522	1.048	0.618551	7	7
Q9D172|GAL3A_MOUSE	GAL3A_MOUSE	Glutamine amidotransferase-like class 1 domain-containing protein 3A, mitochondrial	9	9	40.2	56.2	Gatd3a D10Jhu81e	Acetylation;Direct protein sequencing;Mitochondrion;Reference proteome;Transit peptide	mitochondrion [GO:0005739]					Mitochondrion {ECO:0000305}.		1571400	3206800	13085000	432900	12236000	21616000	10961000	9.01559e+06	7.66275e+06	0.849945	767280	6413400	11688000		25108000	8997600	22766000	12623380	9.50674e+06	0.753106	1.40017	0.534878	7	6
Q8CA72|GAN_MOUSE	GAN_MOUSE	Gigaxonin	3	3	6.9	7.6068	Gan	Cytoplasm;Cytoskeleton;Kelch repeat;Neurodegeneration;Reference proteome;Repeat;Ubl conjugation;Ubl conjugation pathway	Cul3-RING ubiquitin ligase complex [GO:0031463]; cytoplasm [GO:0005737]; cytoskeleton [GO:0005856]; cytoskeleton organization [GO:0007010]; protein ubiquitination [GO:0016567]		PATHWAY: Protein modification; protein ubiquitination. {ECO:0000250|UniProtKB:Q9H2C0}.	Probable cytoskeletal component that directly or indirectly plays an important role in neurofilament architecture. May act as a substrate-specific adapter of an E3 ubiquitin-protein ligase complex which mediates the ubiquitination and subsequent proteasomal degradation of target proteins. Controls degradation of TBCB (By similarity). Controls degradation of MAP1B and MAP1S, and is critical for ne…	Expressed in brain, heart and muscle (at protein level). {ECO:0000269|PubMed:12147674}.	Cytoplasm {ECO:0000250}. Cytoplasm, cytoskeleton {ECO:0000269|PubMed:12147674}.				930940		1503500	2136200	2910100	1870185	850260	0.45464			1567800	246400	1267800	2137900	3581700	1760320	1.22796e+06	0.69758	0.941254	0.633731	4	5
P62874|GBB1_MOUSE;Q61011|GBB3_MOUSE	GBB1_MOUSE	Guanine nucleotide-binding protein G(I)/G(S)/G(T) subunit beta-1	16	9	71.5	268.56	Gnb1	3D-structure;Acetylation;Direct protein sequencing;Phosphoprotein;Reference proteome;Repeat;Transducer;WD repeat	cell body [GO:0044297]; cytoplasm [GO:0005737]; dendrite [GO:0030425]; heterotrimeric G-protein complex [GO:0005834]; myelin sheath [GO:0043209]; photoreceptor inner segment [GO:0001917]; photoreceptor outer segment [GO:0001750]; photoreceptor outer segment membrane [GO:0042622]; plasma membrane [GO:0005886]; alkylglycerophosphoethanolamine phosphodiesterase activity [GO:0047391]; G-protein gamma…			Guanine nucleotide-binding proteins (G proteins) are involved as a modulator or transducer in various transmembrane signaling systems. The beta and gamma chains are required for the GTPase activity, for replacement of GDP by GTP, and for G protein-effector interaction (By similarity). {ECO:0000250}.				3183700	625860	9364900		8310300	16984000	78812000	1.95468e+07	2.95791e+07	1.51325		315530	2095500		11023000	64227000	40293000	23590806	2.78029e+07	1.17855	1.20689	0.951697	6	5
P62880|GBB2_MOUSE	GBB2_MOUSE	Guanine nucleotide-binding protein G(I)/G(S)/G(T) subunit beta-2	19	9	71.5	287.45	Gnb2	Acetylation;Cytoplasm;Direct protein sequencing;Phosphoprotein;Reference proteome;Repeat;Transducer;WD repeat	cell body [GO:0044297]; cytoplasm [GO:0005737]; heterotrimeric G-protein complex [GO:0005834]; myelin sheath [GO:0043209]; perinuclear region of cytoplasm [GO:0048471]; protein-containing complex [GO:0032991]; calcium channel regulator activity [GO:0005246]; G-protein gamma-subunit binding [GO:0031682]; GTPase activity [GO:0003924]; GTPase binding [GO:0051020]; protein-containing complex binding …			Guanine nucleotide-binding proteins (G proteins) are involved as a modulator or transducer in various transmembrane signaling systems. The beta and gamma chains are required for the GTPase activity, for replacement of GDP by GTP, and for G protein-effector interaction.		Cytoplasm, perinuclear region {ECO:0000250}.		21176	12343	12712000	5848	20952000	40266000	119370000	2.76199e+07	4.30719e+07	1.55945	12068	17988	3571000	9768.9	11584000	69966000	70173000	2.21905e+07	3.29633e+07	1.48547	0.803426	0.925177	7	7
P13020-2|GELS_MOUSE;P13020|GELS_MOUSE	GELS_MOUSE	Gelsolin	45	45	69.8	323.31	Gsn Gsb	3D-structure;Acetylation;Actin capping;Actin-binding;Alternative initiation;Calcium;Cilium biogenesis/degradation;Cytoplasm;Cytoskeleton;Direct protein sequencing;Disulfide bond;Metal-binding;Phosphoprotein;Reference proteome;Repeat;Secreted;Signal	actin cap [GO:0030478]; actin cytoskeleton [GO:0015629]; cortical actin cytoskeleton [GO:0030864]; cytoplasm [GO:0005737]; cytosol [GO:0005829]; extracellular region [GO:0005576]; extracellular space [GO:0005615]; lamellipodium [GO:0030027]; myelin sheath [GO:0043209]; nucleus [GO:0005634]; perinuclear region of cytoplasm [GO:0048471]; phagocytic vesicle [GO:0045335]; plasma membrane [GO:0005886]…			Calcium-regulated, actin-modulating protein that binds to the plus (or barbed) ends of actin monomers or filaments, preventing monomer exchange (end-blocking or capping). It can promote the assembly of monomers into filaments (nucleation) as well as sever filaments already formed. Plays a role in ciliogenesis.		[Isoform 2]: Cytoplasm, cytoskeleton.; [Isoform 1]: Secreted.		43560	462320	132330000	24868	93597000	363950000	260040000	1.21493e+08	1.43195e+08	1.17863	22784	985730	45564000	96679	103210000	144800000	438630000	1.04758e+08	1.5773e+08	1.50565	0.862262	0.994918	7	7
Q6Y7W8|GGYF2_MOUSE;Q6Y7W8-2|GGYF2_MOUSE	GGYF2_MOUSE	GRB10-interacting GYF protein 2	10	10	12.7	30.958	Gigyf2 Kiaa0642 Perq2 Tnrc15	Acetylation;Alternative splicing;Isopeptide bond;Methylation;Phosphoprotein;Reference proteome;Ubl conjugation	cytoplasm [GO:0005737]; cytoplasmic stress granule [GO:0010494]; cytosol [GO:0005829]; endoplasmic reticulum [GO:0005783]; endosome [GO:0005768]; Golgi apparatus [GO:0005794]; integral component of membrane [GO:0016021]; perikaryon [GO:0043204]; protein-containing complex [GO:0032991]; proximal dendrite [GO:1990635]; vesicle [GO:0031982]; proline-rich region binding [GO:0070064]; adult locomotory…			Key component of the 4EHP-GYF2 complex, a multiprotein complex that acts as a repressor of translation initiation (PubMed:26763119). In 4EHP-GYF2 the complex, acts as a factor that bridges EIF4E2 to ZFP36/TTP, linking translation repression with mRNA decay (PubMed:26763119). May act cooperatively with GRB10 to regulate tyrosine kinase receptor signaling, including IGF1 and insulin receptors (PubM…	Expressed in heart, liver, kidney and brain as well as in testis (PubMed:12771153). {ECO:0000269|PubMed:12771153}.				340400	399320		474170	802900	5613200	1525998	2.2918e+06	1.50184			142520		453410	945670	7147500	2172275	3.33326e+06	1.53445	1.42351	0.966694	5	4
Q91VC9|GHITM_MOUSE	GHITM_MOUSE	Growth hormone-inducible transmembrane protein	3	3	8.7	9.1732	Ghitm Mics1	Apoptosis;Membrane;Mitochondrion;Mitochondrion inner membrane;Reference proteome;Transit peptide;Transmembrane;Transmembrane helix	integral component of membrane [GO:0016021]; mitochondrial inner membrane [GO:0005743]; mitochondrion [GO:0005739]; apoptotic process [GO:0006915]			Required for the mitochondrial tubular network and cristae organization. Involved in apoptotic release of cytochrome c (By similarity). {ECO:0000250}.		Mitochondrion inner membrane {ECO:0000250}; Multi-pass membrane protein {ECO:0000250}.				1230400		2924300	3658000	11058000	4717675	4.34741e+06	0.921515			533100		1461200	8001600	3064600	3265125	3.32628e+06	1.01873	0.692105	0.512763	4	4
Q9CZN7|GLYM_MOUSE;Q9CZN7-2|GLYM_MOUSE;P50431|GLYC_MOUSE	GLYM_MOUSE	Serine hydroxymethyltransferase, mitochondrial	6	6	14.7	15.16	Shmt2	Acetylation;Alternative splicing;Cytoplasm;Membrane;Mitochondrion;Mitochondrion inner membrane;Mitochondrion nucleoid;Nucleus;One-carbon metabolism;Phosphoprotein;Pyridoxal phosphate;Reference proteome;Transferase;Transit peptide	BRISC complex [GO:0070552]; cytoplasm [GO:0005737]; cytosol [GO:0005829]; microtubule cytoskeleton [GO:0015630]; mitochondrial inner membrane [GO:0005743]; mitochondrial intermembrane space [GO:0005758]; mitochondrial matrix [GO:0005759]; mitochondrial nucleoid [GO:0042645]; mitochondrion [GO:0005739]; nucleus [GO:0005634]; amino acid binding [GO:0016597]; chromatin binding [GO:0003682]; cobalt i…	Reaction=(6R)-5,10-methylene-5,6,7,8-tetrahydrofolate + glycine + H2O = (6S)-5,6,7,8-tetrahydrofolate + L-serine; Xref=Rhea:RHEA:15481, ChEBI:CHEBI:15377, ChEBI:CHEBI:15636, ChEBI:CHEBI:33384, ChEBI:CHEBI:57305, ChEBI:CHEBI:57453; EC=2.1.2.1; Evidence={ECO:0000250|UniProtKB:P34897};	PATHWAY: One-carbon metabolism; tetrahydrofolate interconversion. {ECO:0000250|UniProtKB:P34897}.	Catalyzes the cleavage of serine to glycine accompanied with the production of 5,10-methylenetetrahydrofolate, an essential intermediate for purine biosynthesis (By similarity). Serine provides the major source of folate one-carbon in cells by catalyzing the transfer of one carbon from serine to tetrahydrofolate (By similarity). Contributes to the de novo mitochondrial thymidylate biosynthesis pa…		Mitochondrion {ECO:0000250|UniProtKB:P34897}. Mitochondrion matrix, mitochondrion nucleoid {ECO:0000250|UniProtKB:P34897}. Mitochondrion inner membrane {ECO:0000250|UniProtKB:P34897}. Cytoplasm {ECO:0000250|UniProtKB:P34897}. Nucleus {ECO:0000250|UniProtKB:P34897}. Note=Mainly localizes in the mitochondrion. Also found in the cytoplasm and nucleus as part of the BRISC complex. {ECO:0000250|UniPro…			4702900	15673000		11230000	15280000	22477000	13872580	6.52542e+06	0.470383		9324900	5567500		7916700	14814000	78106000	23145820	3.09111e+07	1.33549	1.66846	0.851925	5	5
P21278|GNA11_MOUSE;P30677|GNA14_MOUSE;O70443|GNAZ_MOUSE;P27600|GNA12_MOUSE	GNA11_MOUSE	Guanine nucleotide-binding protein subunit alpha-11	9	7	32	31.499	Gna11 Gna-11	Cell membrane;Cytoplasm;Direct protein sequencing;GTP-binding;Lipoprotein;Magnesium;Membrane;Metal-binding;Nucleotide-binding;Palmitate;Reference proteome;Transducer	cytoplasm [GO:0005737]; cytosol [GO:0005829]; heterotrimeric G-protein complex [GO:0005834]; membrane [GO:0016020]; plasma membrane [GO:0005886]; protein-containing complex [GO:0032991]; alkylglycerophosphoethanolamine phosphodiesterase activity [GO:0047391]; G protein-coupled receptor binding [GO:0001664]; G-protein beta/gamma-subunit complex binding [GO:0031683]; GTP binding [GO:0005525]; GTPas…			Guanine nucleotide-binding proteins (G proteins) are involved as modulators or transducers in various transmembrane signaling systems. Acts as an activator of phospholipase C. Transduces FFAR4 signaling in response to long-chain fatty acids (LCFAs). {ECO:0000250|UniProtKB:P29992}.		Cell membrane {ECO:0000250}; Lipid-anchor {ECO:0000250}. Cytoplasm {ECO:0000250}.		207880		579920		3582200	1101600	17068000	4507920	7.14379e+06	1.58472			353160		1011900	8136900	3500100	3250515	3.52822e+06	1.08544	0.721068	0.882751	5	4
P08752|GNAI2_MOUSE	GNAI2_MOUSE	Guanine nucleotide-binding protein G(i) subunit alpha-2	19	13	65.4	239.64	Gnai2 Gnai-2	Cell cycle;Cell division;Cell membrane;Cytoplasm;Cytoskeleton;Direct protein sequencing;GTP-binding;Lipoprotein;Magnesium;Membrane;Metal-binding;Myristate;Nucleotide-binding;Palmitate;Reference proteome;Transducer	cell body [GO:0044297]; centrosome [GO:0005813]; cytoplasm [GO:0005737]; cytosol [GO:0005829]; dendrite [GO:0030425]; heterotrimeric G-protein complex [GO:0005834]; membrane [GO:0016020]; membrane raft [GO:0045121]; midbody [GO:0030496]; nucleoplasm [GO:0005654]; nucleus [GO:0005634]; plasma membrane [GO:0005886]; synapse [GO:0045202]; G protein-coupled receptor binding [GO:0001664]; G-protein be…			Guanine nucleotide-binding proteins (G proteins) are involved as modulators or transducers in various transmembrane signaling systems. The G(i) proteins are involved in hormonal regulation of adenylate cyclase: they inhibit the cyclase in response to beta-adrenergic stimuli. May play a role in cell division.		Cytoplasm {ECO:0000250}. Cytoplasm, cytoskeleton, microtubule organizing center, centrosome {ECO:0000250}. Cell membrane {ECO:0000250}. Membrane {ECO:0000250|UniProtKB:P04899}; Lipid-anchor {ECO:0000250|UniProtKB:P04899}. Note=Localizes in the centrosomes of interphase and mitotic cells. Detected at the cleavage furrow and/or the midbody (By similarity). {ECO:0000250}.		375970	212680	8173200	143060	28559000	48545000	108960000	2.78527e+07	4.01686e+07	1.44218	19824	200320	2619400	757830	16623000	85179000	67225000	2.46606e+07	3.60588e+07	1.4622	0.885394	0.795256	7	7
P18872-2|GNAO_MOUSE;P18872|GNAO_MOUSE	GNAO_MOUSE	Guanine nucleotide-binding protein G(o) subunit alpha	13	10	44.6	56.201	Gnao1 Gna0 Gnao	3D-structure;Alternative splicing;Cell membrane;Direct protein sequencing;GTP-binding;Lipoprotein;Magnesium;Membrane;Metal-binding;Myristate;Nucleotide-binding;Palmitate;Reference proteome;Transducer	cell body [GO:0044297]; dendrite [GO:0030425]; heterotrimeric G-protein complex [GO:0005834]; membrane [GO:0016020]; myelin sheath [GO:0043209]; neuron projection [GO:0043005]; plasma membrane [GO:0005886]; protein-containing complex [GO:0032991]; corticotropin-releasing hormone receptor 1 binding [GO:0051430]; G protein-coupled receptor binding [GO:0001664]; G protein-coupled serotonin receptor …			Guanine nucleotide-binding proteins (G proteins) are involved as modulators or transducers in various transmembrane signaling systems. Stimulated by RGS14. The G(o) protein function is not clear. {ECO:0000269|PubMed:10926822}.		Cell membrane {ECO:0000269|PubMed:15585744}. Membrane {ECO:0000250|UniProtKB:P09471}; Lipid-anchor {ECO:0000250|UniProtKB:P09471}.			78523	1002100		3259200	4751400	35219000	8.86204e+06	1.48485e+07	1.67551			626280	147950	2819100	7062900	5479800	3227206	3.00832e+06	0.932174	0.36416	0.821458	5	5
P63094|GNAS2_MOUSE;Q6R0H7|GNAS1_MOUSE;P63094-3|GNAS2_MOUSE;Q8CGK7|GNAL_MOUSE	GNAS2_MOUSE	Guanine nucleotide-binding protein G(s) subunit alpha isoforms short	16	1	45.4	82.02	Gnas Gnas1 MNCb-5546	Alternative splicing;Cell membrane;Direct protein sequencing;GTP-binding;Isopeptide bond;Lipoprotein;Magnesium;Membrane;Metal-binding;Nucleotide-binding;Palmitate;Phosphoprotein;Polymorphism;Reference proteome;Transducer;Ubl conjugation	COPI-coated Golgi to ER transport vesicle [GO:0030142]; cytoplasm [GO:0005737]; cytosol [GO:0005829]; dendrite [GO:0030425]; endosome [GO:0005768]; heterotrimeric G-protein complex [GO:0005834]; intrinsic component of membrane [GO:0031224]; membrane [GO:0016020]; membrane raft [GO:0045121]; neuronal cell body [GO:0043025]; nucleus [GO:0005634]; perinuclear region of cytoplasm [GO:0048471]; plasma…			Guanine nucleotide-binding proteins (G proteins) function as transducers in numerous signaling pathways controlled by G protein-coupled receptors (GPCRs). Signaling involves the activation of adenylyl cyclases, resulting in increased levels of the signaling molecule cAMP. GNAS functions downstream of several GPCRs, including beta-adrenergic receptors. Stimulates the Ras signaling pathway via RAPG…		Cell membrane {ECO:0000269|PubMed:8227063}; Lipid-anchor {ECO:0000269|PubMed:8227063}.		77804	8746.3	3270900		5333600	8111900	22506000	6.55149e+06	8.41359e+06	1.28423	27742		316290	25419	1967200	15398000	10948000	4.78044e+06	6.69048e+06	1.39955	0.729672	0.748284	6	6
Q9QZF2|GPC1_MOUSE	GPC1_MOUSE	Glypican-1	28	28	61	248.62	Gpc1	Cell membrane;Copper;Disulfide bond;Endosome;GPI-anchor;Glycoprotein;Heparan sulfate;Lipoprotein;Membrane;Proteoglycan;Reference proteome;S-nitrosylation;Secreted;Signal;Zinc	anchored component of plasma membrane [GO:0046658]; cell surface [GO:0009986]; collagen-containing extracellular matrix [GO:0062023]; cytosol [GO:0005829]; endosome [GO:0005768]; extracellular matrix [GO:0031012]; extracellular region [GO:0005576]; extracellular space [GO:0005615]; Golgi lumen [GO:0005796]; membrane raft [GO:0045121]; neuronal cell body [GO:0043025]; nucleoplasm [GO:0005654]; pla…			Cell surface proteoglycan that bears heparan sulfate. Binds, via the heparan sulfate side chains, alpha-4 (V) collagen and participates in Schwann cell myelination (By similarity). May act as a catalyst in increasing the rate of conversion of prion protein PRPN(C) to PRNP(Sc) via associating (via the heparan sulfate side chains) with both forms of PRPN, targeting them to lipid rafts and facilitat…		Cell membrane; Lipid-anchor, GPI-anchor; Extracellular side. Endosome. Note=S-nitrosylated form recycled in endosomes. Localizes to CAV1-containing vesicles close to the cell surface. Cleavage of heparan sulfate side chains takes place mainly in late endosomes. Associates with both forms of PRNP in lipid rafts. Colocalizes with APP in perinuclear compartments and with CP in intracellular compartm…		21113	23988	10437000	23196	42090000	57745000	151670000	3.743e+07	5.53951e+07	1.47996	52904		4859900	18468	33567000	89413000	80762000	3.47789e+07	4.10125e+07	1.17924	0.92917	0.780228	7	6
Q64521|GPDM_MOUSE	GPDM_MOUSE	Glycerol-3-phosphate dehydrogenase, mitochondrial	8	8	13.3	21.434	Gpd2 Gdm1	Calcium;Direct protein sequencing;FAD;Flavoprotein;Membrane;Metal-binding;Mitochondrion;Mitochondrion inner membrane;Oxidoreductase;Phosphoprotein;Reference proteome;Repeat;Transit peptide	glycerol-3-phosphate dehydrogenase complex [GO:0009331]; mitochondrial inner membrane [GO:0005743]; mitochondrion [GO:0005739]; calcium ion binding [GO:0005509]; glycerol-3-phosphate dehydrogenase [NAD+] activity [GO:0004367]; sn-glycerol-3-phosphate:ubiquinone-8 oxidoreductase activity [GO:0052591]; camera-type eye development [GO:0043010]; gluconeogenesis [GO:0006094]; glycerol catabolic proces…	Reaction=a quinone + sn-glycerol 3-phosphate = a quinol + dihydroxyacetone phosphate; Xref=Rhea:RHEA:18977, ChEBI:CHEBI:24646, ChEBI:CHEBI:57597, ChEBI:CHEBI:57642, ChEBI:CHEBI:132124; EC=1.1.5.3; Evidence={ECO:0000250|UniProtKB:P43304};PhysiologicalDirection=left-to-right; Xref=Rhea:RHEA:18978; Evidence={ECO:0000250|UniProtKB:P43304};	PATHWAY: Polyol metabolism; glycerol degradation via glycerol kinase pathway; glycerone phosphate from sn-glycerol 3-phosphate (anaerobic route): step 1/1.	Calcium-responsive mitochondrial glycerol-3-phosphate dehydrogenase which seems to be a key component of the pancreatic beta-cell glucose-sensing device. {ECO:0000250|UniProtKB:P43304}.		Mitochondrion inner membrane.				33820	40495	220120	253360	14524000	3014359	6.43487e+06	2.13474			44026		209620	3425400	120250	949824	1.65177e+06	1.73903	0.3151	0.983245	5	4
O70325-2|GPX4_MOUSE;O70325|GPX4_MOUSE;O70325-3|GPX4_MOUSE	GPX4_MOUSE	Phospholipid hydroperoxide glutathione peroxidase	4	4	33.5	9.6664	Gpx4	3D-structure;Alternative initiation;Alternative splicing;Cytoplasm;Developmental protein;Mitochondrion;Nucleus;Oxidoreductase;Peroxidase;Phosphoprotein;Reference proteome;Selenocysteine;Transit peptide	cytosol [GO:0005829]; mitochondrial inner membrane [GO:0005743]; mitochondrion [GO:0005739]; nuclear envelope [GO:0005635]; nucleoplasm [GO:0005654]; nucleus [GO:0005634]; protein-containing complex [GO:0032991]; glutathione peroxidase activity [GO:0004602]; identical protein binding [GO:0042802]; peroxidase activity [GO:0004601]; phospholipid-hydroperoxide glutathione peroxidase activity [GO:004…	Reaction=a hydroperoxy polyunsaturated fatty acid + 2 glutathione = a hydroxy polyunsaturated fatty acid + glutathione disulfide + H2O; Xref=Rhea:RHEA:19057, ChEBI:CHEBI:15377, ChEBI:CHEBI:57925, ChEBI:CHEBI:58297, ChEBI:CHEBI:131871, ChEBI:CHEBI:134019; EC=1.11.1.12; Evidence={ECO:0000269|PubMed:29290465};PhysiologicalDirection=left-to-right; Xref=Rhea:RHEA:19058; Evidence={ECO:0000305}; Reactio…		Essential antioxidant peroxidase that directly reduces phospholipid hydroperoxide even if they are incorporated in membranes and lipoproteins (PubMed:29290465). Can also reduce fatty acid hydroperoxide, cholesterol hydroperoxide and thymine hydroperoxide (By similarity). Plays a key role in protecting cells from oxidative damage by preventing membrane lipid peroxidation (PubMed:12566075). Require…	Widely expressed with the highest levels in testis, heart, cerebrum, ileum, stomach, liver, jejunum and epididymis (PubMed:17503194). Expressed primarily in testis and sperm midpiece (at protein level) (PubMed:19417079, PubMed:12566075). Expressed in brain (at protein level) (PubMed:22207760, PubMed:12566075). Expressed in heart, liver and kidney (at protein level) (PubMed:12566075). Expressed in…	[Isoform Mitochondrial]: Mitochondrion {ECO:0000269|PubMed:12566075, ECO:0000269|PubMed:22207760}.; [Isoform Cytoplasmic]: Cytoplasm {ECO:0000269|PubMed:12566075}.; [Isoform Nuclear]: Nucleus {ECO:0000269|PubMed:11344099}.		358500	798260	1460000		1006400	4356200	4984100	2.16058e+06	1.98592e+06	0.919161		945120	1105400	388980	811840	2666100	2916300	1472290	1.05191e+06	0.714475	0.681434	0.692166	6	6
O70326|GREM1_MOUSE;O88273|GREM2_MOUSE	GREM1_MOUSE	Gremlin-1	7	7	34.8	38.713	Grem1 Cktsf1b1 Drm	Cytokine;Disulfide bond;Glycoprotein;Reference proteome;Secreted;Signal	cell surface [GO:0009986]; extracellular space [GO:0005615]; BMP binding [GO:0036122]; cytokine activity [GO:0005125]; heparan sulfate proteoglycan binding [GO:0043395]; protein homodimerization activity [GO:0042803]; receptor ligand activity [GO:0048018]; transmembrane receptor protein tyrosine kinase activator activity [GO:0030297]; vascular endothelial growth factor receptor 2 binding [GO:0043…			Cytokine that may play an important role during carcinogenesis and metanephric kidney organogenesis, as BMP a antagonist required for early limb outgrowth and patterning in maintaining the FGF4-SHH feedback loop (PubMed:12808456, PubMed:15201225). Down-regulates the BMP4 signaling in a dose-dependent manner (PubMed:15133038). Antagonist of BMP2; inhibits BMP2-mediated differentiation of osteoblas…	Highly expressed in spleen and to a lesser extent in lung, skeletal muscle and kidney. Expressed only in non-transformed cells or primary fibroblasts in culture but not in established transformed or tumor derived cell lines. Broadly expressed in limb bud mesenchyme but restricted to the distal limb bud mesenchyme and concentrated posteriorly. Expressed in ovary especially in granulosa cells of fo…	Secreted {ECO:0000305}.		65048	171440	21490000		13936000	19914000	33903000	14913248	1.31728e+07	0.883297	203360	649270	10652000	275840	13868000	19398000	22872000	9.70264e+06	9.54592e+06	0.983848	0.650605	0.899133	6	7
P28798|GRN_MOUSE	GRN_MOUSE	Progranulin	2	2	4.2	5.4768	Grn	Cytokine;Direct protein sequencing;Disulfide bond;Glycoprotein;Lysosome;Reference proteome;Repeat;Secreted;Signal	endoplasmic reticulum [GO:0005783]; endosome [GO:0005768]; extracellular region [GO:0005576]; extracellular space [GO:0005615]; Golgi apparatus [GO:0005794]; late endosome [GO:0005770]; lysosomal membrane [GO:0005765]; lysosome [GO:0005764]; membrane [GO:0016020]; mitochondrion [GO:0005739]; plasma membrane [GO:0005886]; presynapse [GO:0098793]; trans-Golgi network [GO:0005802]; vesicle [GO:00319…			Secreted protein that acts as a key regulator of lysosomal function and as a growth factor involved in inflammation, wound healing and cell proliferation (PubMed:28073925, PubMed:8496151, PubMed:28541286, PubMed:28453791, PubMed:20026663, PubMed:23041626, PubMed:27789271, PubMed:12524533). Regulates protein trafficking to lysosomes and, also the activity of lysosomal enzymes (PubMed:28453791, Pub…	Highly expressed at the wound site and diminishes away from the wound. Not expressed in fibroblasts and endothelial cells in intact skin (PubMed:12524533). In adult brain, expressed primarily in neurons and in resting and reactive microglia (PubMed:23041626). Expressed in both neurons and microglia. Highly expressed in activated microglia in response to injury (PubMed:28541286). Expressed in macr…	Secreted {ECO:0000269|PubMed:28073925, ECO:0000269|PubMed:28541286, ECO:0000269|PubMed:8496151}. Lysosome {ECO:0000269|PubMed:27789271, ECO:0000269|PubMed:28073925}. Note=Endocytosed by SORT1 and delivred to lysosomes. Targeted to lysosome by PSAP via M6PR and LRP1, in both biosynthetic and endocytic pathways (By similarity). Co-localized with GBA in the intracellular trafficking compartments unt…		1181900		315780		1742700	1122900	909170	1054490	515111	0.488493	5825400		433450		878340	749880	1518000	1881014	2.23999e+06	1.19084	1.78381	0.626126	5	5
P38647|GRP75_MOUSE	GRP75_MOUSE	Stress-70 protein, mitochondrial	64	64	70.4	323.31	Hspa9 Grp75 Hsp74 Hspa9a	ATP-binding;Acetylation;Chaperone;Direct protein sequencing;Methylation;Mitochondrion;Nucleotide-binding;Nucleus;Phosphoprotein;Reference proteome;Transit peptide	cytoplasm [GO:0005737]; mitochondrial matrix [GO:0005759]; mitochondrial nucleoid [GO:0042645]; mitochondrion [GO:0005739]; myelin sheath [GO:0043209]; nucleolus [GO:0005730]; ATP binding [GO:0005524]; ATPase activity [GO:0016887]; chaperone binding [GO:0051087]; enzyme binding [GO:0019899]; fibroblast growth factor binding [GO:0017134]; heat shock protein binding [GO:0031072]; misfolded protein …			Chaperone protein which plays an important role in mitochondrial iron-sulfur cluster (ISC) biogenesis (PubMed:26702583). Interacts with and stabilizes ISC cluster assembly proteins FXN, NFU1, NFS1 and ISCU (By similarity). Regulates erythropoiesis via stabilization of ISC assembly (PubMed:21123823). May play a role in the control of cell proliferation and cellular aging (PubMed:8454632). {ECO:000…	Found in all the cell types examined.	Mitochondrion {ECO:0000269|PubMed:7865888}. Nucleus, nucleolus {ECO:0000250|UniProtKB:P38646}.		6986100	27110000	133580000	3017700	134840000	162970000	211820000	9.71891e+07	8.37906e+07	0.86214	6378700	58161000	104720000	12182000	204140000	134500000	187770000	1.01122e+08	7.95612e+07	0.786787	1.04046	0.745338	7	7
Q9EST1|GSDMA_MOUSE;Q32M21-3|GSDA2_MOUSE;Q32M21|GSDA2_MOUSE;Q5Y4Y6|GSDA3_MOUSE	GSDMA_MOUSE	Gasdermin-A	4	4	6.7	10.509	Gsdma Gsdm Gsdm1 Gsdma1	Cell membrane;Cytoplasm;Disulfide bond;Membrane;Necrosis;Reference proteome	cytoplasm [GO:0005737]; cytosol [GO:0005829]; perinuclear region of cytoplasm [GO:0048471]; plasma membrane [GO:0005886]; phosphatidylinositol-4,5-bisphosphate binding [GO:0005546]; phosphatidylinositol-4-phosphate binding [GO:0070273]; phosphatidylserine binding [GO:0001786]; apoptotic process [GO:0006915]; defense response to bacterium [GO:0042742]; pyroptosis [GO:0070269]			May promote pyroptosis. Upon cleavage in vitro of genetically engineered GSDMA, the released N-terminal moiety binds to some types of lipids, such as possibly phosphatidylinositol (4,5)-bisphosphate. Homooligomerizes within the membrane and forms pores of 10 -15 nanometers (nm) of inner diameter, triggering cell death. Also binds to bacterial and mitochondrial lipids, including cardiolipin, and e…	Expressed predominantly in the gastrointestinal (GI) tract and in the skin at a lower level. In the GI tract, the expression is highly restricted to the esophagus and forestomach. {ECO:0000269|PubMed:10967128, ECO:0000269|PubMed:17350798}.	Cytoplasm, perinuclear region {ECO:0000250|UniProtKB:Q96QA5}. Cytoplasm, cytosol {ECO:0000250|UniProtKB:P57764}. Cell membrane {ECO:0000250|UniProtKB:P57764}.		312200	1174700		141240	699800	347760	391240	511157	372391	0.728527	716110	9473200	1321200	2433300		893700		2967502	3.69761e+06	1.24603	5.80546	0.0211663	6	5
Q61543|GSLG1_MOUSE	GSLG1_MOUSE	Golgi apparatus protein 1	40	40	40	177.8	Glg1 Esl1 Mg160 Selel	Cell junction;Cell membrane;Cytoplasm;Cytoskeleton;Direct protein sequencing;Glycoprotein;Golgi apparatus;Membrane;Phosphoprotein;Reference proteome;Repeat;Sialic acid;Signal;Synapse;Transmembrane;Transmembrane helix	cytoskeleton [GO:0005856]; extracellular matrix [GO:0031012]; Golgi apparatus [GO:0005794]; Golgi medial cisterna [GO:0005797]; Golgi membrane [GO:0000139]; integral component of membrane [GO:0016021]; intracellular membrane-bounded organelle [GO:0043231]; plasma membrane [GO:0005886]; postsynaptic Golgi apparatus [GO:0150051]; fibroblast growth factor binding [GO:0017134]; bone morphogenesis [GO…			Binds fibroblast growth factor and E-selectin (cell-adhesion lectin on endothelial cells mediating the binding of neutrophils). {ECO:0000269|PubMed:7531823}.	Widely expressed; found in myeloid cells, fibroblasts, colon carcinoma, endothelioma, teratocarcinoma, lymphoma, myeloma.	Cell membrane {ECO:0000269|PubMed:9099943}; Single-pass type I membrane protein {ECO:0000255}. Golgi apparatus membrane {ECO:0000269|PubMed:9099943}; Single-pass type I membrane protein {ECO:0000255}. Postsynaptic Golgi apparatus {ECO:0000250|UniProtKB:Q62638}. Cytoplasm, cytoskeleton, microtubule organizing center {ECO:0000250|UniProtKB:Q62638}. Note=Golgi and microvilli on the cell surface (Pub…		18633		49870	46695	3158000	4485000	68425000	1.26972e+07	2.7367e+07	2.15536		11371	36881	29884	2548400	37994000	6886800	7.91789e+06	1.49754e+07	1.89134	0.623593	0.891566	6	6
P19157|GSTP1_MOUSE;P46425|GSTP2_MOUSE	GSTP1_MOUSE	Glutathione S-transferase P 1	12	12	66.7	71.599	Gstp1 Gstpib	3D-structure;Acetylation;Cytoplasm;Direct protein sequencing;Mitochondrion;Nucleus;Phosphoprotein;Reference proteome;Transferase	cytoplasm [GO:0005737]; cytosol [GO:0005829]; mitochondrion [GO:0005739]; nucleus [GO:0005634]; plasma membrane [GO:0005886]; protein-containing complex [GO:0032991]; TRAF2-GSTP1 complex [GO:0097057]; dinitrosyl-iron complex binding [GO:0035731]; drug binding [GO:0008144]; fatty acid binding [GO:0005504]; glutathione binding [GO:0043295]; glutathione peroxidase activity [GO:0004602]; glutathione …	Reaction=glutathione + RX = a halide anion + an S-substituted glutathione + H(+); Xref=Rhea:RHEA:16437, ChEBI:CHEBI:15378, ChEBI:CHEBI:16042, ChEBI:CHEBI:17792, ChEBI:CHEBI:57925, ChEBI:CHEBI:90779; EC=2.5.1.18; Evidence={ECO:0000250|UniProtKB:P09211};PhysiologicalDirection=left-to-right; Xref=Rhea:RHEA:16438; Evidence={ECO:0000250|UniProtKB:P09211}; Reaction=glutathione + prostaglandin J2 = pros…		Conjugation of reduced glutathione to a wide number of exogenous and endogenous hydrophobic electrophiles. Involved in the formation of glutathione conjugates of both prostaglandin A2 (PGA2) and prostaglandin J2 (PGJ2). Participates in the formation of novel hepoxilin regioisomers. Regulates negatively CDK5 activity via p25/p35 translocation to prevent neurodegeneration. {ECO:0000250|UniProtKB:P0…	Ubiquitously expressed.	Cytoplasm {ECO:0000250}. Mitochondrion {ECO:0000250}. Nucleus {ECO:0000250}. Note=The 83 N-terminal amino acids function as un uncleaved transit peptide, and arginine residues within it are crucial for mitochondrial localization. {ECO:0000250}.		439470	3769000	17315000	88760	25696000	28639000	23997000	1.42777e+07	1.25404e+07	0.878318	314630	11999000	16654000	1294200	38803000	32310000	13012000	1.6341e+07	1.4565e+07	0.891317	1.14451	0.668753	7	7
Q9ESZ8-5|GTF2I_MOUSE;Q9ESZ8-4|GTF2I_MOUSE;Q9ESZ8-3|GTF2I_MOUSE;Q9ESZ8-6|GTF2I_MOUSE;Q9ESZ8-2|GTF2I_MOUSE;Q9ESZ8|GTF2I_MOUSE	GTF2I_MOUSE	General transcription factor II-I	10	10	12.9	22.627	Gtf2i Bap135 Diws1t	3D-structure;Acetylation;Alternative splicing;Cytoplasm;DNA-binding;Isopeptide bond;Nucleus;Phosphoprotein;Reference proteome;Repeat;Transcription;Transcription regulation;Ubl conjugation	cell projection [GO:0042995]; cytoplasm [GO:0005737]; neuronal cell body [GO:0043025]; nucleoplasm [GO:0005654]; nucleus [GO:0005634]; DNA binding [GO:0003677]; DNA-binding transcription activator activity, RNA polymerase II-specific [GO:0001228]; mitogen-activated protein kinase binding [GO:0051019]; RNA polymerase II activating transcription factor binding [GO:0001102]; negative regulation of a…			Interacts with the basal transcription machinery by coordinating the formation of a multiprotein complex at the C-FOS promoter, and linking specific signal responsive activator complexes. Promotes the formation of stable high-order complexes of SRF and PHOX1 and interacts cooperatively with PHOX1 to promote serum-inducible transcription of a reporter gene deriven by the C-FOS serum response eleme…	Ubiquitous.	Cytoplasm. Nucleus. Note=Colocalizes with BTK in the cytoplasm. {ECO:0000250}.				954540		1075900	3983900	4950000	2741085	2.03212e+06	0.741354			541570	79097	2432200	3854900	2298600	1.84127e+06	1.53358e+06	0.832894	0.671732	0.416862	4	5
P10922|H10_MOUSE	H10_MOUSE	Histone H1.0	4	4	20.6	13.731	H1-0 H1f0 H1fv	ADP-ribosylation;Acetylation;Chromosome;Citrullination;DNA-binding;Nucleus;Reference proteome	actin cytoskeleton [GO:0015629]; Golgi apparatus [GO:0005794]; host cell nucleus [GO:0042025]; nuclear body [GO:0016604]; nuclear chromatin [GO:0000790]; nuclear euchromatin [GO:0005719]; nucleoplasm [GO:0005654]; nucleosome [GO:0000786]; nucleus [GO:0005634]; transcription repressor complex [GO:0017053]; AT DNA binding [GO:0003680]; chromatin DNA binding [GO:0031490]; double-stranded DNA binding…			Histones H1 are necessary for the condensation of nucleosome chains into higher-order structures. The histones H1.0 are found in cells that are in terminal stages of differentiation or that have low rates of cell division.		Nucleus. Chromosome.				812450		3216000	7991300	9410800	5.35764e+06	4.02532e+06	0.751324			1238900		3882600	6457200	5268300	4211750	2.24384e+06	0.532758	0.786121	0.947894	4	4
P15864|H12_MOUSE;Q07133|H1T_MOUSE	H12_MOUSE	Histone H1.2	12	1	38.2	34.66	H1-2 H1f2 Hist1h1c	ADP-ribosylation;Acetylation;Chromosome;Citrullination;DNA-binding;Hydroxylation;Methylation;Nucleus;Phosphoprotein;Reference proteome	host cell nucleus [GO:0042025]; nuclear chromatin [GO:0000790]; nuclear euchromatin [GO:0005719]; nucleosome [GO:0000786]; nucleus [GO:0005634]; transcriptionally active chromatin [GO:0035327]; chromatin DNA binding [GO:0031490]; DNA binding [GO:0003677]; double-stranded DNA binding [GO:0003690]; nucleosomal DNA binding [GO:0031492]; chromosome condensation [GO:0030261]; histone H3-K27 trimethyla…			Histone H1 protein binds to linker DNA between nucleosomes forming the macromolecular structure known as the chromatin fiber. Histones H1 are necessary for the condensation of nucleosome chains into higher-order structured fibers. Acts also as a regulator of individual gene transcription through chromatin remodeling, nucleosome spacing and DNA methylation (By similarity). {ECO:0000250, ECO:000026…		Nucleus. Chromosome. Note=Mainly localizes in euchromatin. {ECO:0000250}.			156340	3468100	59597	16345000	39371000	37444000	1.61407e+07	1.82659e+07	1.13167	99791	956130	2659100		7707300	31691000	63260000	1.77289e+07	2.52494e+07	1.4242	1.0984	0.861716	6	6
P43276|H15_MOUSE	H15_MOUSE	Histone H1.5	8	6	26	17.397	H1-5 H1f5 Hist1h1b	Acetylation;Chromosome;Citrullination;DNA-binding;Hydroxylation;Methylation;Nucleus;Phosphoprotein;Reference proteome	host cell nucleus [GO:0042025]; nuclear chromatin [GO:0000790]; nuclear euchromatin [GO:0005719]; nuclear heterochromatin [GO:0005720]; nucleosome [GO:0000786]; nucleus [GO:0005634]; DNA binding [GO:0003677]; double-stranded DNA binding [GO:0003690]; histone deacetylase binding [GO:0042826]; nucleosomal DNA binding [GO:0031492]; chromosome condensation [GO:0030261]; establishment of protein local…			Histone H1 protein binds to linker DNA between nucleosomes forming the macromolecular structure known as the chromatin fiber. Histones H1 are necessary for the condensation of nucleosome chains into higher-order structured fibers. Acts also as a regulator of individual gene transcription through chromatin remodeling, nucleosome spacing and DNA methylation (By similarity). {ECO:0000250}.		Nucleus. Chromosome. Note=Mainly localizes in heterochromatin. {ECO:0000250}.			89296	321280	48855	2122100	6723600	12608000	3.65219e+06	5.07453e+06	1.38945		1221800	606430		3127000	6711200	12832000	4899686	5.03251e+06	1.02711	1.34158	0.292807	6	5
C0HKE6|H2A1I_MOUSE;Q8CGP5|H2A1F_MOUSE;C0HKE1|H2A1B_MOUSE;Q64523|H2A2C_MOUSE;Q8R1M2|H2AJ_MOUSE;C0HKE8|H2A1O_MOUSE;C0HKE2|H2A1C_MOUSE;C0HKE3|H2A1D_MOUSE;C0HKE4|H2A1E_MOUSE;C0HKE5|H2A1G_MOUSE;Q8CGP6|H2A1H_MOUSE;C0HKE7|H2A1N_MOUSE;Q8CGP7|H2A1K_MOUSE;C0HKE9|H2A1P_MOUSE;Q6GSS7|H2A2A_MOUSE;Q8BFU2|H2A3_MOUSE;P0C0S6|H2AZ_MOUSE;P27661|H2AX_MOUSE;Q3THW5|H2AV_MOUSE;Q64522|H2A2B_MOUSE	H2A1I_MOUSE	Histone H2A type 1-I	3	3	26.9	12.443	H2ac13 Hist1h2ai	Acetylation;Chromosome;Citrullination;DNA-binding;Hydroxylation;Isopeptide bond;Methylation;Nucleosome core;Nucleus;Phosphoprotein;Reference proteome;Ubl conjugation	nuclear chromatin [GO:0000790]; nucleosome [GO:0000786]; nucleus [GO:0005634]; DNA binding [GO:0003677]; protein heterodimerization activity [GO:0046982]; chromatin organization [GO:0006325]; chromatin silencing [GO:0006342]; negative regulation of cell population proliferation [GO:0008285]			Core component of nucleosome. Nucleosomes wrap and compact DNA into chromatin, limiting DNA accessibility to the cellular machineries which require DNA as a template. Histones thereby play a central role in transcription regulation, DNA repair, DNA replication and chromosomal stability. DNA accessibility is regulated via a complex set of post-translational modifications of histones, also called h…		Nucleus. Chromosome.		2798200	2349300	1189600	2629200	3000200	3370200	8480200	3.40241e+06	2.34219e+06	0.688392			1554900	3965200	6274500	5047200	7574900	4883340	2.29827e+06	0.470635	1.43526	0.287725	7	5
Q8CGP2|H2B1P_MOUSE;Q8CGP1|H2B1K_MOUSE;Q6ZWY9|H2B1C_MOUSE;Q64525|H2B2B_MOUSE;Q64478|H2B1H_MOUSE;Q64475|H2B1B_MOUSE;P10854|H2B1M_MOUSE;P10853|H2B1F_MOUSE;Q8CGP2-2|H2B1P_MOUSE;Q9D2U9|H2B3A_MOUSE;Q8CGP0|H2B3B_MOUSE;Q64524|H2B2E_MOUSE;P70696|H2B1A_MOUSE	H2B1P_MOUSE	Histone H2B type 1-P	4	4	31.7	23.014	Hist1h2bp	Acetylation;Alternative splicing;Chromosome;DNA-binding;Hydroxylation;Isopeptide bond;Methylation;Nucleosome core;Nucleus;Phosphoprotein;Reference proteome;Ubl conjugation	cytosol [GO:0005829]; nucleoplasm [GO:0005654]; nucleosome [GO:0000786]; nucleus [GO:0005634]; DNA binding [GO:0003677]; protein heterodimerization activity [GO:0046982]; nucleosome assembly [GO:0006334]			Core component of nucleosome. Nucleosomes wrap and compact DNA into chromatin, limiting DNA accessibility to the cellular machineries which require DNA as a template. Histones thereby play a central role in transcription regulation, DNA repair, DNA replication and chromosomal stability. DNA accessibility is regulated via a complex set of post-translational modifications of histones, also called h…		Nucleus. Chromosome.		1115300	1117800	866170	919140	4174200	11537000	17340000	5.29566e+06	6.56991e+06	1.24062	451840	1268300	3032000	312250	5218900	12784000	13044000	5.15876e+06	5.56219e+06	1.0782	0.974148	0.916093	7	7
P62806|H4_MOUSE	H4_MOUSE	Histone H4	5	5	51.5	15.449	H4c1 Hist1h4a; H4c2 H4-53 Hist1h4b; H4c3 H4-12 Hist1h4c; H4c4 Hist1h4d; H4c6 Hist1h4f; H4c8 Hist1h4h; H4c9 Hist1h4i; H4c11 Hist1h4j; H4c12 Hist1h4k; Hist1h4m; H4c14 Hist2h4 Hist2h4a; H4f16 Hist4h4	3D-structure;Acetylation;Chromosome;Citrullination;DNA-binding;Hydroxylation;Isopeptide bond;Methylation;Nucleosome core;Nucleus;Phosphoprotein;Reference proteome;Ubl conjugation	host cell nucleus [GO:0042025]; nuclear chromosome [GO:0000228]; nuclear nucleosome [GO:0000788]; nucleoplasm [GO:0005654]; nucleosome [GO:0000786]; nucleus [GO:0005634]; protein-containing complex [GO:0032991]; DNA binding [GO:0003677]; protein domain specific binding [GO:0019904]; protein heterodimerization activity [GO:0046982]; DNA replication-dependent nucleosome assembly [GO:0006335]; DNA r…			Core component of nucleosome. Nucleosomes wrap and compact DNA into chromatin, limiting DNA accessibility to the cellular machineries which require DNA as a template. Histones thereby play a central role in transcription regulation, DNA repair, DNA replication and chromosomal stability. DNA accessibility is regulated via a complex set of post-translational modifications of histones, also called h…		Nucleus {ECO:0000250}. Chromosome {ECO:0000250}.		3612000	2155400	677070	3025900	1365400	3197300	5490800	2.78912e+06	1.58578e+06	0.568559	1722800	5815700	1575300	4976000	2318000	3364400	3717500	3.35567e+06	1.61869e+06	0.482375	1.20313	0.449078	7	7
P01942|HBA_MOUSE;P06467|HBAZ_MOUSE	HBA_MOUSE	Hemoglobin subunit alpha	2	2	15.5	4.5288	Hba Hba-a1	3D-structure;Acetylation;Direct protein sequencing;Heme;Iron;Metal-binding;Oxygen transport;Phosphoprotein;Polymorphism;Reference proteome;Transport	cytosolic small ribosomal subunit [GO:0022627]; extracellular space [GO:0005615]; haptoglobin-hemoglobin complex [GO:0031838]; hemoglobin complex [GO:0005833]; myelin sheath [GO:0043209]; heme binding [GO:0020037]; iron ion binding [GO:0005506]; organic acid binding [GO:0043177]; oxygen binding [GO:0019825]; oxygen carrier activity [GO:0005344]; protein-containing complex binding [GO:0044877]; ce…			Involved in oxygen transport from the lung to the various peripheral tissues.	Red blood cells.			4936100	1025800	715270	495300				1.79312e+06	2.10659e+06	1.17482	325030		727120		921490		2973100	1236685	1.18396e+06	0.957363	0.689684	0.721588	4	4
Q8VD75|HIP1_MOUSE	HIP1_MOUSE	Huntingtin-interacting protein 1	15	15	18.4	54.573	Hip1 Kiaa4113	Actin-binding;Activator;Apoptosis;Coiled coil;Cytoplasm;Cytoplasmic vesicle;Differentiation;Endocytosis;Membrane;Neurodegeneration;Nucleus;Phosphoprotein;Reference proteome;Transcription;Transcription regulation	clathrin-coated vesicle [GO:0030136]; clathrin-coated vesicle membrane [GO:0030665]; cytoplasm [GO:0005737]; extrinsic component of cytoplasmic side of plasma membrane [GO:0031234]; extrinsic component of postsynaptic membrane [GO:0098890]; extrinsic component of presynaptic membrane [GO:0098888]; glutamatergic synapse [GO:0098978]; Golgi apparatus [GO:0005794]; intracellular membrane-bounded org…			Plays a role in clathrin-mediated endocytosis and trafficking (PubMed:11577110). Involved in regulating AMPA receptor trafficking in the central nervous system in an NMDA-dependent manner (PubMed:12839988, PubMed:17329427). Regulates presynaptic nerve terminal activity (PubMed:17928447). Enhances androgen receptor (AR)-mediated transcription (By similarity). May act as a proapoptotic protein that…	Most abundantly expressed in brain. In brain, expressed in cortical tissue, hippocampus, the molecular layer of the cerebellum and olfactory bulb. Also expressed in spinal cord and bone marrow (at protein level). Expressed in reproductive tissues. {ECO:0000269|PubMed:11604514, ECO:0000269|PubMed:12839988, ECO:0000269|PubMed:14998932, ECO:0000269|PubMed:16967501, ECO:0000269|PubMed:9140394}.	Cytoplasm {ECO:0000250}. Nucleus {ECO:0000250}. Endomembrane system {ECO:0000250}. Cytoplasmic vesicle, clathrin-coated vesicle membrane {ECO:0000250}. Note=Shuttles between cytoplasm and nucleus. Nuclear translocation can be induced by AR (By similarity). {ECO:0000250}.				342040		3325100	8408700	10324000	5599960	4.58353e+06	0.818494			194510		2604600	3130000	11037000	4.24153e+06	4.70715e+06	1.10978	0.757421	0.72021	4	4
O35737|HNRH1_MOUSE	HNRH1_MOUSE	Heterogeneous nuclear ribonucleoprotein H	10	4	32.3	91.04	Hnrnph1 Hnrph Hnrph1	Acetylation;Direct protein sequencing;Isopeptide bond;Methylation;Nucleus;Phosphoprotein;RNA-binding;Reference proteome;Repeat;Ribonucleoprotein;Spliceosome;Ubl conjugation;mRNA processing;mRNA splicing	catalytic step 2 spliceosome [GO:0071013]; cytosol [GO:0005829]; nucleoplasm [GO:0005654]; nucleus [GO:0005634]; ribonucleoprotein complex [GO:1990904]; identical protein binding [GO:0042802]; RNA binding [GO:0003723]; cellular response to interleukin-7 [GO:0098761]; mRNA processing [GO:0006397]; regulation of RNA splicing [GO:0043484]; RNA splicing [GO:0008380]			This protein is a component of the heterogeneous nuclear ribonucleoprotein (hnRNP) complexes which provide the substrate for the processing events that pre-mRNAs undergo before becoming functional, translatable mRNAs in the cytoplasm. Mediates pre-mRNA alternative splicing regulation. Inhibits, together with CUGBP1, insulin receptor (IR) pre-mRNA exon 11 inclusion in myoblast. Binds to the IR RNA…		Nucleus, nucleoplasm {ECO:0000250}.				1909300		5343800	11411000	24934000	10899525	1.01476e+07	0.931008		1139900	1462500		5790900	17314000	25194000	10180260	1.06454e+07	1.04569	0.93401	0.716812	4	5
P70333|HNRH2_MOUSE	HNRH2_MOUSE	Heterogeneous nuclear ribonucleoprotein H2	9	3	29.4	14.624	Hnrnph2 Hnrph2	Acetylation;Isopeptide bond;Methylation;Nucleus;Phosphoprotein;RNA-binding;Reference proteome;Repeat;Ribonucleoprotein;Ubl conjugation	cytosol [GO:0005829]; nucleoplasm [GO:0005654]; postsynaptic density [GO:0014069]; ribonucleoprotein complex [GO:1990904]; RNA binding [GO:0003723]; regulation of RNA splicing [GO:0043484]			This protein is a component of the heterogeneous nuclear ribonucleoprotein (hnRNP) complexes which provide the substrate for the processing events that pre-mRNAs undergo before becoming functional, translatable mRNAs in the cytoplasm. Binds poly(RG) (By similarity). {ECO:0000250}.		Nucleus, nucleoplasm {ECO:0000250}.				600380		1415800	3145900	10026000	3797020	4.28614e+06	1.12882			873790		1419500	7714100	7932400	4.48495e+06	3.8622e+06	0.861147	1.18118	0.763949	4	4
Q9Z2X1-2|HNRPF_MOUSE;Q9Z2X1|HNRPF_MOUSE	HNRPF_MOUSE	Heterogeneous nuclear ribonucleoprotein F	7	5	27.3	25.469	Hnrnpf Hnrpf	3D-structure;Acetylation;Alternative splicing;Isopeptide bond;Nucleus;Phosphoprotein;RNA-binding;Reference proteome;Repeat;Ribonucleoprotein;Spliceosome;Ubl conjugation;mRNA processing;mRNA splicing	catalytic step 2 spliceosome [GO:0071013]; cytosol [GO:0005829]; nucleoplasm [GO:0005654]; nucleus [GO:0005634]; ribonucleoprotein complex [GO:1990904]; RNA binding [GO:0003723]; single-stranded RNA binding [GO:0003727]; TBP-class protein binding [GO:0017025]; transcription factor binding [GO:0008134]; mRNA processing [GO:0006397]; regulation of RNA splicing [GO:0043484]; RNA splicing [GO:0008380]			Component of the heterogeneous nuclear ribonucleoprotein (hnRNP) complexes which provide the substrate for the processing events that pre-mRNAs undergo before becoming functional, translatable mRNAs in the cytoplasm. Plays a role in the regulation of alternative splicing events. Binds G-rich sequences in pre-mRNAs and keeps target RNA in an unfolded state (By similarity). {ECO:0000250}.		Nucleus, nucleoplasm {ECO:0000250}.				1777000		2957000	11260000	16883000	8219250	7.1531e+06	0.870286			1159300		6403500	8015000	9093000	6167700	3.51708e+06	0.570242	0.750397	0.838227	4	4
P61979-3|HNRPK_MOUSE;P61979|HNRPK_MOUSE;P61979-2|HNRPK_MOUSE	HNRPK_MOUSE	Heterogeneous nuclear ribonucleoprotein K	15	15	39.2	73.006	Hnrnpk Hnrpk	Acetylation;Activator;Alternative splicing;Cell junction;Cell projection;Cytoplasm;DNA-binding;Direct protein sequencing;Glycoprotein;Isopeptide bond;Methylation;Nucleus;Phosphoprotein;RNA-binding;Reference proteome;Repeat;Repressor;Ribonucleoprotein;Spliceosome;Transcription;Transcription regulation;Ubl conjugation;mRNA processing;mRNA splicing	axon terminus [GO:0043679]; catalytic step 2 spliceosome [GO:0071013]; cell cortex [GO:0005938]; cytoplasm [GO:0005737]; cytoplasmic stress granule [GO:0010494]; cytosol [GO:0005829]; dendritic spine [GO:0043197]; glutamatergic synapse [GO:0098978]; mitochondrion [GO:0005739]; nuclear chromatin [GO:0000790]; nucleoplasm [GO:0005654]; nucleus [GO:0005634]; podosome [GO:0002102]; postsynapse [GO:00…			One of the major pre-mRNA-binding proteins. Binds tenaciously to poly(C) sequences. Likely to play a role in the nuclear metabolism of hnRNAs, particularly for pre-mRNAs that contain cytidine-rich sequences. Can also bind poly(C) single-stranded DNA. Plays an important role in p53/TP53 response to DNA damage, acting at the level of both transcription activation and repression. When sumoylated, ac…		Cytoplasm {ECO:0000250|UniProtKB:P61978}. Nucleus, nucleoplasm {ECO:0000250|UniProtKB:P61978}. Cell projection, podosome {ECO:0000250|UniProtKB:P61978}.		73796		1183200	30647	5313900	11874000	27249000	7.62076e+06	1.06272e+07	1.39451		80421	800210	56367	6686300	15642000	27100000	8.39422e+06	1.09696e+07	1.30681	1.10149	0.933793	6	6
Q8R081|HNRPL_MOUSE	HNRPL_MOUSE	Heterogeneous nuclear ribonucleoprotein L	8	8	20.5	25.221	Hnrnpl Hnrpl	3D-structure;Acetylation;Cytoplasm;Direct protein sequencing;Isopeptide bond;Methylation;Nucleus;Phosphoprotein;RNA-binding;Reference proteome;Repeat;Ribonucleoprotein;Ubl conjugation	cytoplasm [GO:0005737]; cytosol [GO:0005829]; nucleoplasm [GO:0005654]; nucleus [GO:0005634]; perinuclear region of cytoplasm [GO:0048471]; pronucleus [GO:0045120]; ribonucleoprotein complex [GO:1990904]; ribonucleoprotein granule [GO:0035770]; mRNA 3'-UTR binding [GO:0003730]; mRNA binding [GO:0003729]; mRNA CDS binding [GO:1990715]; pre-mRNA intronic binding [GO:0097157]; RNA binding [GO:000372…			Splicing factor binding to exonic or intronic sites and acting as either an activator or repressor of exon inclusion (PubMed:22523384). Exhibits a binding preference for CA-rich elements. Component of the heterogeneous nuclear ribonucleoprotein (hnRNP) complexes and associated with most nascent transcripts. Associates, together with APEX1, to the negative calcium responsive element (nCaRE) B2 of …	Detected in hematopoietic cells, including lymphoid progenitor cells. {ECO:0000269|PubMed:22523384}.	Nucleus, nucleoplasm {ECO:0000250|UniProtKB:P14866}. Cytoplasm {ECO:0000250|UniProtKB:P14866}. Note=Localized in cytoplasmic mRNP granules containing untranslated mRNAs. These granules are not identical with P bodies or stress granules. {ECO:0000250|UniProtKB:P14866}.				119520		1109500	7983500	5206500	3604755	3.6566e+06	1.01438		513210	599070		1856700	6999700	5162300	3026196	2.91228e+06	0.962356	0.839501	0.867525	4	5
Q9D0E1|HNRPM_MOUSE;Q9D0E1-2|HNRPM_MOUSE;Q91VC4|PLVAP_MOUSE	HNRPM_MOUSE	Heterogeneous nuclear ribonucleoprotein M	19	17	32.8	60.707	Hnrnpm Hnrpm	Acetylation;Alternative splicing;Direct protein sequencing;Isopeptide bond;Methylation;Nucleus;Phosphoprotein;RNA-binding;Reference proteome;Repeat;Ribonucleoprotein;Spliceosome;Ubl conjugation;mRNA processing;mRNA splicing	catalytic step 2 spliceosome [GO:0071013]; cell surface [GO:0009986]; collagen-containing extracellular matrix [GO:0062023]; cytoplasm [GO:0005737]; nuclear matrix [GO:0016363]; nucleoplasm [GO:0005654]; nucleus [GO:0005634]; paraspeckles [GO:0042382]; post-mRNA release spliceosomal complex [GO:0071014]; ribonucleoprotein complex [GO:1990904]; spliceosomal complex [GO:0005681]; calcium-dependent …			Pre-mRNA binding protein in vivo, binds avidly to poly(G) and poly(U) RNA homopolymers in vitro. Involved in splicing. Acts as a receptor for carcinoembryonic antigen in Kupffer cells, may initiate a series of signaling events leading to tyrosine phosphorylation of proteins and induction of IL-1 alpha, IL-6, IL-10 and tumor necrosis factor alpha cytokines (By similarity). {ECO:0000250}.		Nucleus {ECO:0000250}.			57145	970410		6919400	14200000	15142000	7457791	7.10018e+06	0.952048		43580	636320	30804	7514100	7351900	5370500	3.4912e+06	3.65051e+06	1.04563	0.468128	0.477361	5	6
Q7TMK9-2|HNRPQ_MOUSE;Q7TMK9|HNRPQ_MOUSE	HNRPQ_MOUSE	Heterogeneous nuclear ribonucleoprotein Q	15	15	33.1	56.704	Syncrip Hnrpq Nsap1 Nsap1l	Acetylation;Alternative splicing;Cytoplasm;Direct protein sequencing;Endoplasmic reticulum;Isopeptide bond;Methylation;Microsome;Nucleus;Phosphoprotein;RNA-binding;Reference proteome;Repeat;Ribonucleoprotein;Spliceosome;Ubl conjugation;mRNA processing;mRNA splicing	catalytic step 2 spliceosome [GO:0071013]; CRD-mediated mRNA stability complex [GO:0070937]; cytoplasm [GO:0005737]; endoplasmic reticulum [GO:0005783]; GAIT complex [GO:0097452]; histone pre-mRNA 3'end processing complex [GO:0071204]; nucleoplasm [GO:0005654]; nucleus [GO:0005634]; ribonucleoprotein complex [GO:1990904]; mRNA 5'-UTR binding [GO:0048027]; mRNA binding [GO:0003729]; poly(A) bindin…			Heterogeneous nuclear ribonucleoprotein (hnRNP) implicated in mRNA processing mechanisms. Component of the CRD-mediated complex that promotes MYC mRNA stability. Isoform 1 and isoform 2 are associated in vitro with pre-mRNA, splicing intermediates and mature mRNA protein complexes. Isoform 1 binds to apoB mRNA AU-rich sequences (By similarity). Isoform 1 is part of the APOB mRNA editosome complex…	Ubiquitous. Detected in heart, brain, spleen, lung, liver, skeletal muscle, adipocytes, kidney and testis. {ECO:0000269|PubMed:10734137, ECO:0000269|PubMed:11773003, ECO:0000269|PubMed:9847309}.	Nucleus {ECO:0000269|PubMed:10734137, ECO:0000269|PubMed:11994298}. Nucleus, nucleoplasm {ECO:0000250|UniProtKB:O43390}. Microsome {ECO:0000269|PubMed:11994298}. Cytoplasm {ECO:0000269|PubMed:10734137}. Note=Localized in cytoplasmic mRNP granules containing untranslated mRNAs (By similarity). Isoforms 1 and 2 are expressed predominantly in the nucleoplasm. According to PubMed:10734137, isoform 2 …				162290		3953100	13780000	37598000	1.38733e+07	1.68253e+07	1.21278		185160	279620		5502200	21144000	22039000	9829996	1.09548e+07	1.11442	0.708553	0.771355	4	5
Q99JP6|HOME3_MOUSE;Q99JP6-2|HOME3_MOUSE	HOME3_MOUSE	Homer protein homolog 3	3	3	12.9	9.8669	Homer3	Alternative splicing;Cell junction;Coiled coil;Cytoplasm;Phosphoprotein;Reference proteome;Synapse	basal part of cell [GO:0045178]; cytoplasm [GO:0005737]; cytosol [GO:0005829]; dendrite [GO:0030425]; neuron projection [GO:0043005]; plasma membrane [GO:0005886]; postsynaptic density [GO:0014069]; G protein-coupled glutamate receptor binding [GO:0035256]; identical protein binding [GO:0042802]; protein C-terminus binding [GO:0008022]; protein domain specific binding [GO:0019904]; G protein-coup…			Postsynaptic density scaffolding protein. Binds and cross-links cytoplasmic regions of GRM1, GRM5, ITPR1, DNM3, RYR1, RYR2, SHANK1 and SHANK3. By physically linking GRM1 and GRM5 with ER-associated ITPR1 receptors, it aids the coupling of surface receptors to intracellular calcium release. Isoforms can be differently regulated and may play an important role in maintaining the plasticity at glutam…	Expressed in the cerebellum, hippocampus, lung and thymus.	Cytoplasm {ECO:0000250}. Cell junction, synapse, postsynaptic density {ECO:0000250}. Cell junction, synapse {ECO:0000250}. Note=Postsynaptic density of neuronal cells. {ECO:0000250}.									#DIV/0!	#DIV/0!	#DIV/0!			1300800		2062800	1654200	3364800	2095650	901570	0.43021	1000000	0	0	4
Q61699-2|HS105_MOUSE;Q61699|HS105_MOUSE	HS105_MOUSE	Heat shock protein 105 kDa	3	3	4.9	10.149	Hsph1 Hsp105 Hsp110 Kiaa0201	ATP-binding;Acetylation;Alternative splicing;Cytoplasm;Direct protein sequencing;Nucleotide-binding;Nucleus;Phosphoprotein;Reference proteome;Stress response	cytoplasm [GO:0005737]; cytosol [GO:0005829]; extracellular region [GO:0005576]; nucleoplasm [GO:0005654]; nucleus [GO:0005634]; protein-containing complex [GO:0032991]; adenyl-nucleotide exchange factor activity [GO:0000774]; alpha-tubulin binding [GO:0043014]; ATP binding [GO:0005524]; chaperone cofactor-dependent protein refolding [GO:0051085]; negative regulation of apoptotic signaling pathwa…			Acts as a nucleotide-exchange factor (NEF) for chaperone proteins HSPA1A and HSPA1B, promoting the release of ADP from HSPA1A/B thereby triggering client/substrate protein release (By similarity). Prevents the aggregation of denatured proteins in cells under severe stress, on which the ATP levels decrease markedly. Inhibits HSPA8/HSC70 ATPase and chaperone activities (PubMed:14644449, PubMed:1529…	Highly expressed in testis. Present at lower levels in most brain regions, except cerebellum. Within the brain, expression is restricted to neurons (at protein level). Overexpressed in cancer cells. {ECO:0000269|PubMed:10865058, ECO:0000269|PubMed:16232202}.	Cytoplasm {ECO:0000269|PubMed:10865058}. Nucleus {ECO:0000269|PubMed:10865058}. Note=Strictly cytoplasmic in neurons.				4687500		3211500	11497000	8663200	7014800	3.77221e+06	0.537751			1813200		2998100	5444400	11391000	5411675	4.26332e+06	0.787801	0.771465	0.475522	4	4
Q61696|HS71A_MOUSE;P17879|HS71B_MOUSE	HS71A_MOUSE	Heat shock 70 kDa protein 1A	12	5	23.1	22.989	Hspa1a Hsp70-3 Hsp70A1	ATP-binding;Acetylation;Chaperone;Cytoplasm;Cytoskeleton;Direct protein sequencing;Methylation;Nucleotide-binding;Nucleus;Phosphoprotein;Reference proteome;Stress response	aggresome [GO:0016235]; apical plasma membrane [GO:0016324]; basolateral plasma membrane [GO:0016323]; centriole [GO:0005814]; centrosome [GO:0005813]; cytoplasm [GO:0005737]; cytosol [GO:0005829]; inclusion body [GO:0016234]; membrane raft [GO:0045121]; mitochondrion [GO:0005739]; nuclear speck [GO:0016607]; nucleus [GO:0005634]; perinuclear region of cytoplasm [GO:0048471]; plasma membrane [GO:…			Molecular chaperone implicated in a wide variety of cellular processes, including protection of the proteome from stress, folding and transport of newly synthesized polypeptides, activation of proteolysis of misfolded proteins and the formation and dissociation of protein complexes. Plays a pivotal role in the protein quality control system, ensuring the correct folding of proteins, the re-foldin…		Cytoplasm {ECO:0000250|UniProtKB:P0DMV8}. Nucleus {ECO:0000250|UniProtKB:P0DMV8}. Cytoplasm, cytoskeleton, microtubule organizing center, centrosome {ECO:0000250|UniProtKB:P0DMV8}. Note=Localized in cytoplasmic mRNP granules containing untranslated mRNAs. {ECO:0000250|UniProtKB:P0DMV8}.		169950	585140	1088000	141150	1639000	3297800	6257000	1.88258e+06	2.21653e+06	1.17739		3246300	864370	1160600	1071100	3439900	6688400	2.74511e+06	2.24204e+06	0.816738	1.45817	0.238854	7	6
P11499|HS90B_MOUSE	HS90B_MOUSE	Heat shock protein HSP 90-beta	21	13	34.3	76.888	Hsp90ab1 Hsp84 Hsp84-1 Hspcb	ATP-binding;Acetylation;Cell membrane;Chaperone;Cytoplasm;Direct protein sequencing;Glycoprotein;Membrane;Methylation;Nucleotide-binding;Nucleus;Phosphoprotein;Reference proteome;S-nitrosylation;Secreted;Stress response;Ubl conjugation	apical plasma membrane [GO:0016324]; aryl hydrocarbon receptor complex [GO:0034751]; axonal growth cone [GO:0044295]; basolateral plasma membrane [GO:0016323]; brush border membrane [GO:0031526]; cell surface [GO:0009986]; COP9 signalosome [GO:0008180]; cytoplasm [GO:0005737]; cytosol [GO:0005829]; dendritic growth cone [GO:0044294]; extracellular region [GO:0005576]; HSP90-CDC37 chaperone comple…			Molecular chaperone that promotes the maturation, structural maintenance and proper regulation of specific target proteins involved for instance in cell cycle control and signal transduction. Undergoes a functional cycle linked to its ATPase activity. This cycle probably induces conformational changes in the client proteins, thereby causing their activation. Interacts dynamically with various co-…		Cytoplasm {ECO:0000269|PubMed:27496612, ECO:0000269|PubMed:27686098}. Melanosome {ECO:0000250|UniProtKB:P08238}. Nucleus {ECO:0000250|UniProtKB:P08238}. Secreted {ECO:0000250|UniProtKB:P08238}. Cell membrane {ECO:0000250|UniProtKB:P08238}. Note=Translocates with BIRC2 from the nucleus to the cytoplasm during differentiation. Secreted when associated with TGFB1 processed form (LAP). {ECO:0000250|U…		25287	118360	4885700		2305700	4648600	22243000	5.70444e+06	8.3704e+06	1.46735		1492100	2246300	123220	3520100	10448000	13430000	5.20995e+06	5.41004e+06	1.0384	0.913315	0.601073	6	6
P63017|HSP7C_MOUSE	HSP7C_MOUSE	Heat shock cognate 71 kDa protein	56	42	65.9	323.31	Hspa8 Hsc70 Hsc73	3D-structure;ATP-binding;Acetylation;Cell membrane;Chaperone;Cytoplasm;Direct protein sequencing;Isopeptide bond;Membrane;Methylation;Nucleotide-binding;Nucleus;Phosphoprotein;Reference proteome;Repressor;Spliceosome;Stress response;Transcription;Transcription regulation;Ubl conjugation;mRNA processing;mRNA splicing	asymmetric synapse [GO:0032279]; autophagosome [GO:0005776]; axon [GO:0030424]; cell surface [GO:0009986]; chaperone complex [GO:0101031]; cytoplasm [GO:0005737]; cytosol [GO:0005829]; dendrite [GO:0030425]; dendritic shaft [GO:0043198]; dendritic spine [GO:0043197]; extracellular exosome [GO:0070062]; glutamatergic synapse [GO:0098978]; glycinergic synapse [GO:0098690]; intermediate filament [GO…			Molecular chaperone implicated in a wide variety of cellular processes, including protection of the proteome from stress, folding and transport of newly synthesized polypeptides, activation of proteolysis of misfolded proteins and the formation and dissociation of protein complexes. Plays a pivotal role in the protein quality control system, ensuring the correct folding of proteins, the re-foldin…	Ubiquitous.	Cytoplasm {ECO:0000250}. Melanosome {ECO:0000250}. Nucleus, nucleolus {ECO:0000250}. Cell membrane {ECO:0000250}. Note=Localized in cytoplasmic mRNP granules containing untranslated mRNAs. Translocates rapidly from the cytoplasm to the nuclei, and especially to the nucleoli, upon heat shock (By similarity). {ECO:0000250}.		4381400	9780500	68156000	1299300	92844000	205410000	280750000	9.46602e+07	1.09295e+08	1.1546	3466200	25194000	41590000	5748200	113360000	173220000	228280000	8.44083e+07	8.8979e+07	1.05415	0.891699	0.830243	7	7
P14602|HSPB1_MOUSE;P14602-2|HSPB1_MOUSE;P14602-3|HSPB1_MOUSE	HSPB1_MOUSE	Heat shock protein beta-1	10	10	63.6	58.172	Hspb1 Hsp25 Hsp27	Acetylation;Alternative splicing;Chaperone;Cytoplasm;Cytoskeleton;Direct protein sequencing;Methylation;Nucleus;Phosphoprotein;Reference proteome;Stress response	axon [GO:0030424]; axon cytoplasm [GO:1904115]; cardiac myofibril [GO:0097512]; contractile fiber [GO:0043292]; cytoplasm [GO:0005737]; dendrite [GO:0030425]; I band [GO:0031674]; M band [GO:0031430]; nucleus [GO:0005634]; perikaryon [GO:0043204]; plasma membrane [GO:0005886]; postsynaptic density membrane [GO:0098839]; proteasome complex [GO:0000502]; spindle [GO:0005819]; synapse [GO:0045202]; …			Small heat shock protein which functions as a molecular chaperone probably maintaining denatured proteins in a folding-competent state. Plays a role in stress resistance and actin organization (PubMed:17661394). Through its molecular chaperone activity may regulate numerous biological processes including the phosphorylation and the axonal transport of neurofilament proteins (By similarity). {ECO:…		Cytoplasm {ECO:0000250|UniProtKB:P04792}. Nucleus {ECO:0000250|UniProtKB:P04792}. Cytoplasm, cytoskeleton, spindle {ECO:0000250|UniProtKB:P04792}. Note=Cytoplasmic in interphase cells. Colocalizes with mitotic spindles in mitotic cells. Translocates to the nucleus during heat shock and resides in sub-nuclear structures known as SC35 speckles or nuclear splicing speckles. {ECO:0000250|UniProtKB:P0…		2059200	181750	19798000	255690	18416000	30634000	38444000	1.56841e+07	1.54375e+07	0.984277	140650	2110800	9153400	1142500	24632000	14162000	34353000	12242050	1.30889e+07	1.06918	0.780539	0.990305	7	7
Q9JK92|HSPB8_MOUSE	HSPB8_MOUSE	Heat shock protein beta-8	6	5	37.2	13.01	Hspb8 Cryac Hsp22	Chaperone;Cytoplasm;Methylation;Nucleus;Phosphoprotein;Reference proteome;Stress response	chaperone complex [GO:0101031]; cytoplasm [GO:0005737]; cytosol [GO:0005829]; nuclear body [GO:0016604]; nucleoplasm [GO:0005654]; nucleus [GO:0005634]; identical protein binding [GO:0042802]; protein homodimerization activity [GO:0042803]; cellular response to unfolded protein [GO:0034620]; positive regulation of aggrephagy [GO:1905337]			Displays temperature-dependent chaperone activity.	Highly expressed in skeletal muscle, heart, uterus, liver, lung and ovary. Low levels found in stomach and brain. Not detected in small intestine, large intestine, kidney, spleen and testis. In the ovary, expression is concentrated in the endometrium and in the connective tissue between the circular and longitudinal muscles of the myometrium. {ECO:0000269|PubMed:11133685}.	Cytoplasm {ECO:0000250|UniProtKB:Q9UJY1}. Nucleus {ECO:0000250|UniProtKB:Q9UJY1}. Note=Translocates to nuclear foci during heat shock. {ECO:0000250|UniProtKB:Q9UJY1}.				704900	85704	3966800	6286900	13101000	4.82906e+06	5.26312e+06	1.08989	198340		429180		4784300	7263800	12210000	4977124	5.02745e+06	1.01011	1.03066	0.923412	5	5
Q6ZWX6|IF2A_MOUSE	IF2A_MOUSE	Eukaryotic translation initiation factor 2 subunit 1	6	6	19	16.644	Eif2s1 Eif2a	Acetylation;Cytoplasm;Initiation factor;Phosphoprotein;Protein biosynthesis;RNA-binding;Reference proteome;Translation regulation	cytoplasm [GO:0005737]; cytoplasmic stress granule [GO:0010494]; cytosol [GO:0005829]; eukaryotic 48S preinitiation complex [GO:0033290]; eukaryotic translation initiation factor 2 complex [GO:0005850]; eukaryotic translation initiation factor 2B complex [GO:0005851]; glial limiting end-foot [GO:0097451]; multi-eIF complex [GO:0043614]; nucleus [GO:0005634]; translation initiation ternary complex…			Functions in the early steps of protein synthesis by forming a ternary complex with GTP and initiator tRNA (PubMed:15277680, PubMed:19131336). This complex binds to a 40S ribosomal subunit, followed by mRNA binding to form a 43S pre-initiation complex (PubMed:15277680, PubMed:19131336). Junction of the 60S ribosomal subunit to form the 80S initiation complex is preceded by hydrolysis of the GTP b…		Cytoplasm, Stress granule {ECO:0000269|PubMed:19861488}. Note=Colocalizes with NANOS3 in the stress granules. {ECO:0000269|PubMed:19861488}.				574900		1456100	4282500	7653600	3491775	3.19365e+06	0.91462		418530	475780		1436800	4518800	6614000	2692782	2.75568e+06	1.02336	0.771179	0.639519	4	5
Q9Z0N1|IF2G_MOUSE;Q9Z0N2|IF2H_MOUSE	IF2G_MOUSE	Eukaryotic translation initiation factor 2 subunit 3, X-linked	10	10	32.4	26.014	Eif2s3x	Acetylation;GTP-binding;Hydrolase;Initiation factor;Nucleotide-binding;Phosphoprotein;Protein biosynthesis;Reference proteome	cytoplasm [GO:0005737]; cytosol [GO:0005829]; eukaryotic translation initiation factor 2 complex [GO:0005850]; GTP binding [GO:0005525]; GTPase activity [GO:0003924]; translation factor activity, RNA binding [GO:0008135]; translation initiation factor activity [GO:0003743]; formation of translation preinitiation complex [GO:0001731]; positive regulation of translational fidelity [GO:0045903]; tra…	Reaction=GTP + H2O = GDP + H(+) + phosphate; Xref=Rhea:RHEA:19669, ChEBI:CHEBI:15377, ChEBI:CHEBI:15378, ChEBI:CHEBI:37565, ChEBI:CHEBI:43474, ChEBI:CHEBI:58189; EC=3.6.5.3; Evidence={ECO:0000250|UniProtKB:P32481};		As a subunit of eukaryotic initiation factor 2 (eIF-2), involved in the early steps of protein synthesis. In the presence of GTP, eIF-2 forms a ternary complex with initiator tRNA Met-tRNAi and then recruits the 40S ribosomal complex and initiation factors eIF-1, eIF-1A and eIF-3 to form the 43S pre-initiation complex (43S PIC), a step that determines the rate of protein translation. The 43S PIC …	Widely expressed. In the brain, high mRNA levels are observed in specific regions, including the habenula, anterodorsal thalamic nucleus, hippocampus, hypothalamus, and cerebellum. Also expressed in the embryonic brain. There is a differential expression between males and females, wich is tissue-specific. Females tend to have higher expression levels than males in the brain (cortex, hippocampus a…					118220		313950	2700000	16821000	4.98829e+06	7.9753e+06	1.5988		411430	191950		284350	9044200	1368100	2260006	3.82159e+06	1.69096	0.453062	0.766974	4	5
Q05D44|IF2P_MOUSE	IF2P_MOUSE	Eukaryotic translation initiation factor 5B	4	4	4.9	6.3488	Eif5b If2	Cytoplasm;GTP-binding;Hydrolase;Initiation factor;Metal-binding;Nucleotide-binding;Phosphoprotein;Protein biosynthesis;Reference proteome	cytoplasm [GO:0005737]; GTP binding [GO:0005525]; GTPase activity [GO:0003924]; metal ion binding [GO:0046872]; translation initiation factor activity [GO:0003743]; regulation of translational initiation [GO:0006446]	Reaction=GTP + H2O = GDP + H(+) + phosphate; Xref=Rhea:RHEA:19669, ChEBI:CHEBI:15377, ChEBI:CHEBI:15378, ChEBI:CHEBI:37565, ChEBI:CHEBI:43474, ChEBI:CHEBI:58189; EC=3.6.5.3; Evidence={ECO:0000250|UniProtKB:P39730};		Plays a role in translation initiation. Translational GTPase that catalyzes the joining of the 40S and 60S subunits to form the 80S initiation complex with the initiator methionine-tRNA in the P-site base paired to the start codon. GTP binding and hydrolysis induces conformational changes in the enzyme that renders it active for productive interactions with the ribosome. The release of the enzyme…		Cytoplasm {ECO:0000269|PubMed:12426392}.			394310	58356000		20323000	138400000	60964000	55687462	5.28779e+07	0.949548			22918000	4920400	28006000	10435000	20000000	17255880	9.40536e+06	0.545053	0.30987	0.75006	5	5
P60843|IF4A1_MOUSE	IF4A1_MOUSE	Eukaryotic initiation factor 4A-I	7	2	20.2	20.379	Eif4a1 Ddx2a Eif4a	ATP-binding;Acetylation;Helicase;Hydrolase;Initiation factor;Isopeptide bond;Nucleotide-binding;Phosphoprotein;Protein biosynthesis;RNA-binding;Reference proteome;Ubl conjugation	cytoplasm [GO:0005737]; ATP binding [GO:0005524]; double-stranded RNA binding [GO:0003725]; RNA helicase activity [GO:0003724]; translation initiation factor activity [GO:0003743]; cytoplasmic translational initiation [GO:0002183]	Reaction=ATP + H2O = ADP + H(+) + phosphate; Xref=Rhea:RHEA:13065, ChEBI:CHEBI:15377, ChEBI:CHEBI:15378, ChEBI:CHEBI:30616, ChEBI:CHEBI:43474, ChEBI:CHEBI:456216; EC=3.6.4.13;		ATP-dependent RNA helicase which is a subunit of the eIF4F complex involved in cap recognition and is required for mRNA binding to ribosome. In the current model of translation initiation, eIF4A unwinds RNA secondary structures in the 5'-UTR of mRNAs which is necessary to allow efficient binding of the small ribosomal subunit, and subsequent scanning for the initiator codon.				76350	263640	868040	375330	1073800	2740400	17422000	3.25994e+06	6.30831e+06	1.9351			758860		1305500	5839800	2927600	2707940	2.282e+06	0.842706	0.830672	0.388723	7	4
Q6NZJ6|IF4G1_MOUSE;Q6NZJ6-2|IF4G1_MOUSE	IF4G1_MOUSE	Eukaryotic translation initiation factor 4 gamma 1	16	15	13.2	53.343	Eif4g1	Acetylation;Alternative splicing;Cytoplasm;Initiation factor;Methylation;Phosphoprotein;Protein biosynthesis;RNA-binding;Reference proteome;Translation regulation	cytoplasm [GO:0005737]; cytoplasmic stress granule [GO:0010494]; cytosol [GO:0005829]; eukaryotic translation initiation factor 4F complex [GO:0016281]; nucleus [GO:0005634]; polysome [GO:0005844]; postsynapse [GO:0098794]; ATP binding [GO:0005524]; eukaryotic initiation factor 4E binding [GO:0008190]; identical protein binding [GO:0042802]; mRNA binding [GO:0003729]; translation factor activity,…			Component of the protein complex eIF4F, which is involved in the recognition of the mRNA cap, ATP-dependent unwinding of 5'-terminal secondary structure and recruitment of mRNA to the ribosome. As a member of the eIF4F complex, required for endoplasmic reticulum stress-induced ATF4 mRNA translation (By similarity). {ECO:0000250, ECO:0000250|UniProtKB:Q04637}.		Cytoplasm, Stress granule {ECO:0000250|UniProtKB:Q04637}.			69225	127700		1736200	6670700	12815000	4283765	5.47733e+06	1.27863			129330	55640	1835300	9121600	9449600	4118294	4.77192e+06	1.15871	0.961373	0.985292	5	5
Q9CQW9|IFM3_MOUSE	IFM3_MOUSE	Interferon-induced transmembrane protein 3	4	4	43.1	17.914	Ifitm3	Antiviral defense;Cell membrane;Cytoplasm;Endosome;Immunity;Innate immunity;Isopeptide bond;Lipoprotein;Lysosome;Membrane;Palmitate;Phosphoprotein;Reference proteome;Signal-anchor;Transmembrane;Transmembrane helix;Ubl conjugation	apical part of cell [GO:0045177]; cell surface [GO:0009986]; cytoplasm [GO:0005737]; cytoplasmic vesicle [GO:0031410]; endoplasmic reticulum [GO:0005783]; integral component of membrane [GO:0016021]; late endosome membrane [GO:0031902]; lysosomal membrane [GO:0005765]; nucleus [GO:0005634]; perinuclear region of cytoplasm [GO:0048471]; plasma membrane [GO:0005886]; protein-containing complex [GO:…			IFN-induced antiviral protein which inhibits the entry of viruses to the host cell cytoplasm, permitting endocytosis, but preventing subsequent viral fusion and release of viral contents into the cytosol. Active against multiple viruses, including influenza A virus, SARS coronavirus (SARS-CoV), Marburg virus (MARV) and Ebola virus (EBOV), Dengue virus (DNV), West Nile virus (WNV) and human immuno…	Expressed in acinar cell. Predominantly expressed in nascent primordial germ cells, as well as in gonadal germ cells. {ECO:0000269|PubMed:12659663, ECO:0000269|PubMed:15184081}.	Cell membrane {ECO:0000250|UniProtKB:Q01628}; Single-pass type II membrane protein {ECO:0000250|UniProtKB:Q01628}. Late endosome membrane {ECO:0000250|UniProtKB:Q01628}; Single-pass type II membrane protein {ECO:0000305}. Lysosome membrane {ECO:0000250|UniProtKB:Q01628}; Single-pass type II membrane protein {ECO:0000305}. Cytoplasm, perinuclear region {ECO:0000250|UniProtKB:Q01628}. Note=Co-local…				1989500		2809200	5855000	10809000	5365675	3.9918e+06	0.743951			1091800		2476000	6802700	5182500	3888250	2.58094e+06	0.663778	0.724653	0.578496	4	4
P24547|IMDH2_MOUSE;P50096|IMDH1_MOUSE	IMDH2_MOUSE	Inosine-5-monophosphate dehydrogenase 2	4	4	8.6	11.008	Impdh2	Acetylation;CBS domain;Cytoplasm;DNA-binding;Direct protein sequencing;GMP biosynthesis;Isopeptide bond;Metal-binding;NAD;Nucleus;Oxidoreductase;Phosphoprotein;Potassium;Purine biosynthesis;RNA-binding;Reference proteome;Repeat;Ubl conjugation	cytoplasm [GO:0005737]; cytosol [GO:0005829]; nucleus [GO:0005634]; DNA binding [GO:0003677]; identical protein binding [GO:0042802]; IMP dehydrogenase activity [GO:0003938]; metal ion binding [GO:0046872]; nucleotide binding [GO:0000166]; RNA binding [GO:0003723]; cellular response to interleukin-4 [GO:0071353]; circadian rhythm [GO:0007623]; GMP biosynthetic process [GO:0006177]; GTP biosynthet…	Reaction=H2O + IMP + NAD(+) = H(+) + NADH + XMP; Xref=Rhea:RHEA:11708, ChEBI:CHEBI:15377, ChEBI:CHEBI:15378, ChEBI:CHEBI:57464, ChEBI:CHEBI:57540, ChEBI:CHEBI:57945, ChEBI:CHEBI:58053; EC=1.1.1.205; Evidence={ECO:0000255|HAMAP-Rule:MF_03156};	PATHWAY: Purine metabolism; XMP biosynthesis via de novo pathway; XMP from IMP: step 1/1. {ECO:0000255|HAMAP-Rule:MF_03156}.	Catalyzes the conversion of inosine 5'-phosphate (IMP) to xanthosine 5'-phosphate (XMP), the first committed and rate-limiting step in the de novo synthesis of guanine nucleotides, and therefore plays an important role in the regulation of cell growth. Could also have a single-stranded nucleic acid-binding activity and could play a role in RNA and/or DNA metabolism. It may also have a role in the…		Cytoplasm {ECO:0000255|HAMAP-Rule:MF_03156}. Nucleus {ECO:0000255|HAMAP-Rule:MF_03156}.			172930	606450		1058500	5345200	4474600	2331536	2.39432e+06	1.02693					983880	4473000	2623100	2.69333e+06	1.74562e+06	0.648128	1.15517	0.52233	5	3
[truncated: 408 more rows]
